# Supplementary material for: Peripheral immune responses to filoviruses in a reservoir versus spillover hosts reveal transcriptional correlates of disease
Source: Front Immunol. 2024 Jan 8;14:1306501. doi: 10.3389/fimmu.2023.1306501 (PMC10800976; doi:10.3389/fimmu.2023.1306501)
Supplement: Supplementary file 1 [file DataSheet_1.xlsx]

## Sheet: ERB Blood Response DEGs - BY
	1	Linear fold change	BY.p.value	2	Linear fold change	BY.p.value	3	Linear fold change	BY.p.value	4	Linear fold change	BY.p.value	5	Linear fold change	BY.p.value	6	Linear fold change	BY.p.value	7	Linear fold change	BY.p.value	8	Linear fold change	BY.p.value	9	Linear fold change	BY.p.value	10	Linear fold change	BY.p.value	11	Linear fold change	BY.p.value	12	Linear fold change	BY.p.value	13	Linear fold change	BY.p.value	14	Linear fold change	BY.p.value	28	Linear fold change	BY.p.value
ADA		0.953	1		1.19	1		1.54	1		1.33	1		1.3	1		1.01	1		1.12	1		0.907	1		1.2	1		1.31	1		2	0.522		1.94	0.346		1.91	0.362		2.65	0.0362		1.04	1
BID		1.39	0.187		2.13	2.58e-08		1.8	1.55e-05		1.88	2.93e-06		2.12	2.71e-08		1.42	0.0334		1.45	0.0238		1.54	0.006		1.29	0.522		1.09	1		1.05	1		1.27	0.602		1.17	1		1.37	0.161		1.25	1
BIRC2		1.31	0.717		1.18	1		1.25	0.882		1.34	0.221		1.54	0.00428		1.67	0.000486		1.82	0.000174		1.69	0.000705		1.61	0.0145		1.37	0.269		1.46	0.0854		1.64	0.0231		1.61	0.0115		2.02	3.4e-05		1.31	1
C3		1.07	1		1.21	1		1.47	1		1.88	0.119		1.89	0.0872		1.65	0.326		2.15	0.0191		1.87	0.0767		1.53	1		1.35	1		1.04	1		1.47	1		1.54	0.849		1.6	0.626		1.65	1
CCL5		0.777	1		0.513	0.0213		0.623	0.334		0.764	1		0.923	1		1.29	1		2.08	0.0102		2.12	0.00615		1.43	1		1.02	1		1.16	1		1.28	1		1.32	1		1.18	1		1.6	1
CCR5		1.99	0.0804		3.37	2.34e-06		3.33	3.11e-06		4.81	2.15e-09		5.72	6.19e-11		3.62	2.35e-06		2.42	0.00442		2.14	0.00995		1.31	1		0.731	1		0.96	1		1.49	0.918		1.21	1		1.48	0.987		0.982	1
CD274		2.33	0.0232		4.13	2.1e-07		4.17	2.11e-07		4.59	3.1e-08		4.98	5.82e-09		2.99	0.000186		1.78	0.164		1.83	0.102		1.4	1		0.887	1		1.13	1		1.73	0.395		1.21	1		1.43	1		1.42	1
CD7		0.972	1		0.663	0.276		0.677	0.391		0.647	0.222		0.906	1		1.09	1		1.24	1		1.22	1		1.13	1		0.913	1		0.981	1		1.18	1		1.12	1		1.29	1		2.47	0.00117
CMPK2		1.96	0.000155		4.08	3.16e-15		3.95	9.27e-15		4.33	5.31e-16		4.61	7.56e-17		2.23	1.21e-06		1.52	0.0261		1.45	0.0555		1.29	0.85		1.01	1		1.09	1		1.29	0.729		1.18	1		1.26	0.994		1.17	1
DDX58 (RIG-I)		5.54	9.05e-06		15.6	1.04e-13		14.3	4.19e-13		15.6	9.31e-14		16.4	3.44e-14		3.95	0.000149		1.62	0.942		1.78	0.443		1.38	1		0.914	1		1.06	1		1.57	1		1.4	1		1.09	1		1.16	1
DTX3L		2.76	0.000108		6.26	1.67e-13		5.55	2.36e-12		6.24	1.82e-13		7.15	9.91e-15		3.04	2.81e-06		1.65	0.119		1.62	0.125		1.24	1		0.928	1		0.937	1		1.25	1		1.15	1		1.26	1		1.33	1
EIF2AK2 (PKR)		2.91	4.08e-05		7.57	4.56e-15		6.59	5.44e-14		6.64	4.15e-14		6.8	1.72e-14		2.51	0.000147		1.36	1		1.77	0.039		1.31	1		1.07	1		1.16	1		1.32	1		1.26	1		1.41	0.941		1.56	1
FOS		0.527	1		0.494	0.33		0.396	0.0459		0.459	0.221		0.514	0.436		0.47	0.16		0.78	1		0.894	1		0.653	1		0.578	1		0.617	1		0.786	1		0.908	1		1.01	1		1.21	1
GRB2		1.04	1		1.11	1		1.18	1		1.01	1		1.14	1		1.03	1		1.21	1		1.15	1		1.32	1		1.36	1		1.71	0.66		1.71	0.384		1.68	0.404		2.39	0.0204		1.24	1
HERC5		2.4	0.00524		4.18	2.12e-08		3.34	1.76e-06		3.76	1.57e-07		4	3.78e-08		1.6	0.305		1.27	1		1.48	0.641		1.22	1		0.889	1		0.956	1		1.18	1		1.17	1		1.22	1		1.34	1
HERC6		2.14	0.0323		5.27	2.15e-10		4.67	2.91e-09		4.62	3.3e-09		5.16	3.09e-10		1.81	0.0738		1.12	1		1.17	1		1.09	1		0.837	1		0.91	1		0.997	1		1.06	1		0.984	1		1.01	1
IFI6		11	6.61e-06		62	4.56e-15		58	1.11e-14		71	1.12e-15		77.3	4.62e-16		16.6	2.05e-08		3.81	0.0145		2.42	0.237		1.75	1		0.8	1		1.05	1		1.98	1		1.63	1		1.82	1		2.15	1
IFIH1 (MDA5)		2.34	0.000367		4.3	1.62e-11		3.86	2.4e-10		4.4	8.98e-12		4.49	5.04e-12		1.67	0.0462		1.15	1		1.16	1		0.976	1		0.864	1		0.866	1		1.19	1		0.984	1		1.01	1		1.02	1
IFIT1		3.88	2.92e-06		11.9	7.12e-17		11.1	2.62e-16		11.2	2.25e-16		13.4	8e-18		3.43	2.35e-06		1.48	0.612		1.54	0.388		1.08	1		0.795	1		0.871	1		1.2	1		1.14	1		1.25	1		0.808	1
IFIT2		3.25	0.0474		9.07	9.72e-08		7.74	7.26e-07		7.41	1.08e-06		9.59	3.78e-08		2.98	0.0236		1.85	0.75		1.56	1		1.28	1		1	1		1.11	1		1.71	1		1.57	1		1.96	0.754		0.882	1
IFIT3		3.57	0.00268		11.8	2.11e-11		12.3	1.44e-11		12.8	7.02e-12		14.4	1.3e-12		3.84	0.00035		1.67	0.841		1.37	1		1.34	1		1.38	1		1.84	1		2.01	0.384		1.78	0.723		2.2	0.191		1.11	1
IFIT5		2.07	0.000244		3.7	1.37e-12		3.54	5.13e-12		4.41	1.42e-14		3.93	2.1e-13		1.98	0.00022		1.73	0.008		1.81	0.00329		1.35	0.702		1.2	1		1.24	1		1.36	0.613		1.34	0.69		1.54	0.116		1.2	1
IFITM3		1.67	0.0602		3.58	2.22e-11		3.66	1.47e-11		4.66	3.66e-14		4.87	8.87e-15		2.25	2.43e-05		1.61	0.0349		1.59	0.039		1.27	1		1.08	1		1.14	1		1.33	0.87		1.29	1		1.54	0.143		1.26	1
IL15		1.75	0.443		1.76	0.192		2.08	0.0222		2.61	0.00067		2.42	0.00202		1.96	0.0378		1.8	0.121		1.72	0.166		1.58	0.725		1.47	1		1.62	1		1.49	1		1.38	1		1.59	0.633		1.33	1
IRF7		5.79	6.36e-07		20.7	6.26e-17		20	1.05e-16		23.4	1.03e-17		24.7	4.37e-18		6.84	5.89e-09		1.82	0.211		1.64	0.484		1.16	1		0.86	1		0.976	1		1.5	1		1.25	1		1.29	1		1.2	1
IRF9		1.44	0.0469		1.92	1.97e-07		1.94	1.27e-07		1.81	1.91e-06		2.24	3.09e-10		1.51	0.00274		1.28	0.221		1.26	0.274		1.12	1		0.921	1		0.965	1		1.06	1		1.04	1		1.32	0.209		1.09	1
ISG15		5.89	4.73e-05		24.4	3.77e-14		25.5	2.55e-14		20.5	2.48e-13		26	1.15e-14		6.4	2.81e-06		2.12	0.207		1.5	1		1.2	1		0.887	1		0.931	1		1.7	1		1.1	1		1.42	1		1.35	1
ISG20		2	0.0658		6.09	1.01e-11		4.58	2.91e-09		4.9	7.1e-10		5.56	4.91e-11		2.34	0.00184		1.59	0.326		1.42	0.929		1.06	1		0.794	1		0.844	1		0.941	1		1.05	1		1.08	1		0.946	1
KLRK1		0.65	1		0.489	0.0397		0.539	0.13		0.676	1		0.683	1		0.941	1		1.13	1		1.41	1		1.2	1		0.879	1		0.926	1		1.25	1		1.19	1		0.946	1		2.05	0.242
LGALS9		1.27	1		3.62	0.495		5.49	0.0816		5.03	0.144		7.35	0.0181		4.71	0.12		3.62	0.365		2.72	0.897		1.99	1		2.1	1		3.08	1		2.53	1		2.34	1		3.88	0.452		1.58	1
MX1		2.16	0.00948		3.4	1.41e-07		3.35	2.11e-07		3.72	1.99e-08		3.64	2.71e-08		2.01	0.00697		1.62	0.164		1.74	0.0555		1.47	0.783		1.21	1		1.32	1		1.46	0.802		1.36	1		1.71	0.164		1.44	1
MYC		1.68	0.0757		1.57	0.0905		1.62	0.0561		1.38	0.86		1.9	0.00202		2.02	0.00066		1.99	0.00341		2.22	0.000685		1.96	0.0145		1.55	0.269		1.64	0.149		1.76	0.0584		1.6	0.153		2.03	0.00539		1.11	1
OAS1		9.33	1		56.9	0.0183		61.2	0.0144		84.6	0.00654		96.8	0.00387		26.2	0.0893		7.87	0.91		6.93	1		6.12	1		3.82	1		3.44	1		7.29	1		4	1		3.5	1		2.65	1
OAS3		8.41	5.95e-05		55.7	1.14e-14		51.6	2.55e-14		55.9	1.24e-14		63.8	2.72e-15		13.5	1.81e-07		3.9	0.0123		3.59	0.0196		2.27	0.618		1.19	1		1.2	1		2.52	0.384		1.74	1		1.37	1		1.92	1
OASL		6.91	1.1e-08		24.4	7.83e-19		21.8	4.54e-18		23.3	1.64e-18		27.4	1.37e-19		6.71	3.28e-09		2.45	0.0101		2.65	0.00339		1.79	0.378		1.56	1		1.5	1		2.1	0.115		1.8	0.346		1.38	1		1.25	1
PARP10		1.48	0.659		1.99	0.00107		1.86	0.00488		2.03	0.000682		2.31	2.51e-05		1.28	1		1.15	1		1.27	1		1.04	1		0.854	1		0.952	1		1.07	1		0.933	1		0.946	1		1.12	1
PARP12		1.27	1		1.83	0.000129		1.77	0.0004		1.96	1.58e-05		2.13	7.97e-07		1.38	0.158		1.15	1		1.03	1		1.03	1		0.802	1		0.95	1		1.04	1		1.01	1		1.19	1		1.03	1
PARP13		1.2	1		1.11	1		1.3	1		1.33	1		1.13	1		1.05	1		1.16	1		1	1		1.22	1		1.21	1		1.56	0.909		1.67	0.294		1.53	0.528		2.04	0.0362		1.09	1
PARP9		1.71	0.0732		2.86	1.41e-07		2.64	1.14e-06		2.96	5.6e-08		3.07	2.02e-08		1.79	0.0094		1.56	0.119		1.39	0.486		1.22	1		1	1		0.936	1		1.19	1		1.12	1		1.09	1		1.08	1
PML		1.96	0.000522		2.55	2.94e-08		2.64	1.13e-08		2.81	1.48e-09		2.92	3.78e-10		1.83	0.000734		1.29	0.769		1.44	0.112		1.12	1		1.1	1		1.12	1		1.21	1		0.997	1		1.2	1		1.26	1
RNF213		2.48	0.000655		6.34	1.58e-13		5.58	2.36e-12		5.78	9.08e-13		5.83	7.04e-13		2.2	0.00157		1.47	0.496		1.53	0.29		1.25	1		1.08	1		1.04	1		1.27	1		1.23	1		1.25	1		1.27	1
RSAD2 (CIG5)		2.79	0.000435		6.25	7.31e-12		6.33	6.09e-12		6.49	3.2e-12		6.49	2.92e-12		1.97	0.0214		1.32	1		1.18	1		1.27	1		1.13	1		1.54	1		1.7	0.322		1.48	0.855		2.12	0.0362		1.23	1
RTP4		2.31	0.000903		4.68	1.18e-11		4.19	1.58e-10		4.57	1.81e-11		4.63	1.35e-11		2.16	0.000839		1.45	0.46		1.71	0.0426		1.45	0.702		1.2	1		1.26	1		1.44	0.684		1.45	0.588		1.69	0.123		1.4	1
SAMD9L		1.47	0.0988		2.87	1.77e-11		2.5	1.96e-09		2.25	5.85e-08		2.73	8.57e-11		1.6	0.00371		1.59	0.00888		1.45	0.0438		1.14	1		0.983	1		1.09	1		1.23	1		1.42	0.165		1.45	0.113		0.861	1
SAMD9		1.48	0.187		2.97	1.09e-10		2.57	1.13e-08		2.21	1.14e-06		2.93	1.61e-10		1.55	0.0213		1.43	0.121		1.48	0.0552		1.16	1		0.998	1		1.03	1		1.28	0.997		1.39	0.346		1.41	0.286		0.918	1
STAT1		2.13	4.08e-05		3.74	6.27e-14		3.32	2.32e-12		3.51	3.26e-13		4.19	2.72e-15		2.42	1.94e-07		1.43	0.0998		1.37	0.181		0.959	1		0.815	1		0.975	1		1.17	1		1.11	1		1.45	0.155		0.975	1
STAT2		2.03	8.46e-05		3.24	2.28e-12		3.09	9.45e-12		3.33	8.79e-13		3.98	5.16e-15		2.13	3.55e-06		1.5	0.04		1.39	0.127		1.19	1		0.964	1		1.16	1		1.31	0.67		1.33	0.528		1.56	0.0474		1.13	1
TAP1		1.3	0.336		1.78	1.79e-06		1.8	1.12e-06		1.97	2.24e-08		2.31	2.85e-11		1.84	1.88e-06		1.55	0.00257		1.59	0.000705		1.27	0.381		1.04	1		1.08	1		1.29	0.322		1.24	0.528		1.43	0.0362		1.25	1
TNFSF10		2.25	0.000367		4.03	1.66e-11		3.77	1.05e-10		4.1	1.04e-11		4.68	4.04e-13		2.2	0.000181		1.76	0.0154		1.89	0.00512		1.45	0.475		1.01	1		1.16	1		1.45	0.472		1.44	0.463		1.62	0.123		1.18	1
TNFSF13B		1.82	0.189		3.74	1.28e-07		3.31	1.62e-06		3.96	3.86e-08		4.04	2.3e-08		1.91	0.0297		1.73	0.121		1.7	0.126		1.32	1		1.04	1		1.07	1		1.23	1		1.34	1		1.5	0.794		1.35	1
TRAF2		1.61	0.318		1.11	1		1.68	0.0715		1.58	0.221		1.42	0.772		2.02	0.00274		1.91	0.0114		1.65	0.0709		1.77	0.0815		1.66	0.202		1.91	0.0409		1.97	0.0333		1.54	0.346		2	0.0204		1.05	1
TRIM25		1.85	0.0658		2.41	0.000134		2.81	4.17e-06		3.36	7.09e-08		3.32	8.23e-08		2.39	0.000282		1.69	0.0826		1.43	0.582		1.34	1		1.19	1		1.29	1		1.43	0.832		1.21	1		1.44	0.764		1.21	1
TRIM34		2.44	0.000655		4.61	6.39e-11		4.31	3.35e-10		4.53	1.05e-10		4.66	4.91e-11		1.93	0.00932		1.51	0.332		1.65	0.0952		1.4	1		1.11	1		1.16	1		1.5	0.557		1.3	1		1.43	0.839		1.32	1
UBB		0.878	1		0.976	1		1.15	1		1.16	1		1.2	1		1.05	1		1.15	1		0.873	1		1.1	1		1.22	1		1.59	0.685		1.55	0.508		1.58	0.404		2.15	0.0204		1.16	1
UBE2L6		1.32	1		2.26	4.43e-07		2.17	1.69e-06		2.51	1.65e-08		2.82	3.13e-10		1.74	0.00166		1.55	0.0261		1.49	0.0518		1.27	1		0.886	1		1.12	1		1.28	0.987		1.25	1		1.25	1		1.07	1
USP18		6.66	6.41e-06		24.1	7.61e-15		22.8	1.81e-14		29.6	6.88e-16		30.5	4.56e-16		6.26	1.88e-06		1.87	0.457		2.26	0.0932		1.42	1		0.901	1		0.748	1		1.79	0.861		1.17	1		1.18	1		1.99	1
XAF1		3.07	0.000117		6.92	1.37e-12		7.15	9.04e-13		8.09	7.76e-14		9.08	8.87e-15		3.49	2.81e-06		1.36	1		1.43	0.897		1.11	1		0.837	1		0.944	1		1.23	1		1.08	1		1.08	1		1.37	1
ZBP1		2.7	0.000155		3.73	1.36e-08		3.71	1.49e-08		4.6	1.22e-10		4.15	9.69e-10		2.37	0.000486		1.66	0.118		1.88	0.0196		1.66	0.222		1.27	1		1.47	1		1.6	0.346		1.41	0.943		1.68	0.191		1.78	0.351

## Sheet: ERB Blood Response DEGs - FDR
	1	Linear fold change	BH.p.value	2	Linear fold change	BH.p.value	3	Linear fold change	BH.p.value	4	Linear fold change	BH.p.value	5	Linear fold change	BH.p.value	6	Linear fold change	BH.p.value	7	Linear fold change	BH.p.value	8	Linear fold change	BH.p.value	9	Linear fold change	BH.p.value	10	Linear fold change	BH.p.value
BID		1.39	0.0284		2.13	3.93e-09		1.8	2.35e-06		1.88	4.47e-07		2.12	4.12e-09		1.42	0.00508		1.45	0.00362		1.54	0.000913		1.29	0.0794		1.09	0.994
C3		1.07	1		1.21	0.712		1.47	0.213		1.88	0.0182		1.89	0.0133		1.65	0.0496		2.15	0.0029		1.87	0.0117		1.53	0.156		1.35	0.64
CCL5		0.777	0.69		0.513	0.00324		0.623	0.0509		0.764	0.423		0.923	1		1.29	0.348		2.08	0.00156		2.12	0.000936		1.43	0.169		1.02	1
CCR5		1.99	0.0122		3.37	3.56e-07		3.33	4.74e-07		4.81	3.28e-10		5.72	9.42e-12		3.62	3.58e-07		2.42	0.000673		2.14	0.00151		1.31	0.404		0.731	0.605
CD274		2.33	0.00352		4.13	3.2e-08		4.17	3.21e-08		4.59	4.72e-09		4.98	8.86e-10		2.99	2.83e-05		1.78	0.0249		1.83	0.0156		1.4	0.292		0.887	1
CMPK2		1.96	2.36e-05		4.08	4.8e-16		3.95	1.41e-15		4.33	8.09e-17		4.61	1.15e-17		2.23	1.85e-07		1.52	0.00397		1.45	0.00844		1.29	0.129		1.01	1
CXCL10		3.12	0.743		5.02	0.237		6.13	0.161		9.01	0.0766		9.98	0.046		5.21	0.169		2.28	0.598		2.29	0.599		2	0.764		1.95	1
DDX58 (RIG-I)		5.54	1.38e-06		15.6	1.58e-14		14.3	6.38e-14		15.6	1.42e-14		16.4	5.24e-15		3.95	2.26e-05		1.62	0.143		1.78	0.0674		1.38	0.477		0.914	1
DTX3L		2.76	1.64e-05		6.26	2.54e-14		5.55	3.59e-13		6.24	2.77e-14		7.15	1.51e-15		3.04	4.28e-07		1.65	0.0182		1.62	0.019		1.24	0.473		0.928	1
EIF2AK2 (PKR)		2.91	6.22e-06		7.57	6.94e-16		6.59	8.28e-15		6.64	6.31e-15		6.8	2.61e-15		2.51	2.24e-05		1.36	0.162		1.77	0.00594		1.31	0.311		1.07	1
FOS		0.527	0.177		0.494	0.0503		0.396	0.00699		0.459	0.0337		0.514	0.0663		0.47	0.0244		0.78	0.603		0.894	1		0.653	0.32		0.578	0.331
HERC5		2.4	0.000797		4.18	3.22e-09		3.34	2.69e-07		3.76	2.39e-08		4	5.75e-09		1.6	0.0465		1.27	0.388		1.48	0.0976		1.22	0.597		0.889	1
HERC6		2.14	0.00492		5.27	3.27e-11		4.67	4.43e-10		4.62	5.03e-10		5.16	4.71e-11		1.81	0.0112		1.12	0.843		1.17	0.678		1.09	1		0.837	0.971
IFI6		11	1.01e-06		62	6.94e-16		58	1.69e-15		71	1.7e-16		77.3	7.03e-17		16.6	3.12e-09		3.81	0.00221		2.42	0.0361		1.75	0.299		0.8	1
IFIH1 (MDA5)		2.34	5.59e-05		4.3	2.46e-12		3.86	3.66e-11		4.4	1.37e-12		4.49	7.68e-13		1.67	0.00702		1.15	0.603		1.16	0.574		0.976	1		0.864	0.971
IFIT1		3.88	4.45e-07		11.9	1.08e-17		11.1	3.98e-17		11.2	3.42e-17		13.4	1.22e-18		3.43	3.58e-07		1.48	0.0931		1.54	0.0591		1.08	1		0.795	0.772
IFIT2		3.25	0.00722		9.07	1.48e-08		7.74	1.1e-07		7.41	1.65e-07		9.59	5.75e-09		2.98	0.0036		1.85	0.114		1.56	0.279		1.28	0.758		1	1
IFIT3		3.57	0.000408		11.8	3.21e-12		12.3	2.19e-12		12.8	1.07e-12		14.4	1.99e-13		3.84	5.33e-05		1.67	0.128		1.37	0.423		1.34	0.555		1.38	0.78
IFIT5		2.07	3.72e-05		3.7	2.08e-13		3.54	7.8e-13		4.41	2.16e-15		3.93	3.2e-14		1.98	3.36e-05		1.73	0.00122		1.81	0.000501		1.35	0.107		1.2	0.678
IFITM3		1.67	0.00917		3.58	3.38e-12		3.66	2.24e-12		4.66	5.57e-15		4.87	1.35e-15		2.25	3.69e-06		1.61	0.00531		1.59	0.00594		1.27	0.263		1.08	1
IL15		1.75	0.0675		1.76	0.0292		2.08	0.00338		2.61	0.000102		2.42	0.000308		1.96	0.00576		1.8	0.0184		1.72	0.0253		1.58	0.11		1.47	0.361
IRF7		5.79	9.68e-08		20.7	9.52e-18		20	1.59e-17		23.4	1.57e-18		24.7	6.66e-19		6.84	8.97e-10		1.82	0.0321		1.64	0.0736		1.16	0.854		0.86	1
IRF9		1.44	0.00715		1.92	3e-08		1.94	1.93e-08		1.81	2.91e-07		2.24	4.71e-11		1.51	0.000417		1.28	0.0336		1.26	0.0417		1.12	0.487		0.921	0.993
ISG15		5.89	7.2e-06		24.4	5.74e-15		25.5	3.88e-15		20.5	3.78e-14		26	1.75e-15		6.4	4.28e-07		2.12	0.0316		1.5	0.288		1.2	0.858		0.887	1
ISG20		2	0.01		6.09	1.53e-12		4.58	4.43e-10		4.9	1.08e-10		5.56	7.48e-12		2.34	0.00028		1.59	0.0495		1.42	0.141		1.06	1		0.794	0.786
KLRK1		0.65	0.263		0.489	0.00604		0.539	0.0198		0.676	0.239		0.683	0.215		0.941	1		1.13	0.839		1.41	0.185		1.2	0.696		0.879	1
LGALS9		1.27	1		3.62	0.0753		5.49	0.0124		5.03	0.022		7.35	0.00276		4.71	0.0183		3.62	0.0556		2.72	0.137		1.99	0.467		2.1	0.68
MX1		2.16	0.00144		3.4	2.15e-08		3.35	3.21e-08		3.72	3.03e-09		3.64	4.12e-09		2.01	0.00106		1.62	0.0249		1.74	0.00844		1.47	0.119		1.21	0.855
MYC		1.68	0.0115		1.57	0.0138		1.62	0.00853		1.38	0.131		1.9	0.000308		2.02	0.000101		1.99	0.000519		2.22	0.000104		1.96	0.00221		1.55	0.041
OAS1		9.33	0.282		56.9	0.00278		61.2	0.00219		84.6	0.000995		96.8	0.00059		26.2	0.0136		7.87	0.138		6.93	0.16		6.12	0.284		3.82	0.772
OAS3		8.41	9.06e-06		55.7	1.74e-15		51.6	3.88e-15		55.9	1.89e-15		63.8	4.15e-16		13.5	2.76e-08		3.9	0.00187		3.59	0.00298		2.27	0.0941		1.19	1
OASL		6.91	1.68e-09		24.4	1.19e-19		21.8	6.91e-19		23.3	2.49e-19		27.4	2.08e-20		6.71	4.99e-10		2.45	0.00153		2.65	0.000516		1.79	0.0576		1.56	0.334
PARP10		1.48	0.1		1.99	0.000163		1.86	0.000743		2.03	0.000104		2.31	3.82e-06		1.28	0.252		1.15	0.592		1.27	0.216		1.04	1		0.854	0.88
PARP12		1.27	0.263		1.83	1.97e-05		1.77	6.09e-05		1.96	2.41e-06		2.13	1.21e-07		1.38	0.024		1.15	0.426		1.03	1		1.03	1		0.802	0.372
PARP9		1.71	0.0111		2.86	2.15e-08		2.64	1.74e-07		2.96	8.52e-09		3.07	3.08e-09		1.79	0.00143		1.56	0.0181		1.39	0.074		1.22	0.445		1	1
PML		1.96	7.94e-05		2.55	4.48e-09		2.64	1.72e-09		2.81	2.25e-10		2.92	5.75e-11		1.83	0.000112		1.29	0.117		1.44	0.0171		1.12	0.695		1.1	1
RNF213		2.48	9.97e-05		6.34	2.4e-14		5.58	3.59e-13		5.78	1.38e-13		5.83	1.07e-13		2.2	0.000239		1.47	0.0755		1.53	0.0442		1.25	0.467		1.08	1
RSAD2 (CIG5)		2.79	6.62e-05		6.25	1.11e-12		6.33	9.27e-13		6.49	4.87e-13		6.49	4.44e-13		1.97	0.00326		1.32	0.269		1.18	0.626		1.27	0.47		1.13	1
RTP4		2.31	0.000137		4.68	1.79e-12		4.19	2.4e-11		4.57	2.76e-12		4.63	2.06e-12		2.16	0.000128		1.45	0.07		1.71	0.00648		1.45	0.107		1.2	0.829
S100A12		0.811	1		1.46	0.282		0.833	0.845		0.472	0.00949		1.03	1		0.766	0.484		1.25	0.547		0.986	1		1.1	1		1.17	1
SAMD9L		1.47	0.015		2.87	2.69e-12		2.5	2.98e-10		2.25	8.9e-09		2.73	1.3e-11		1.6	0.000565		1.59	0.00135		1.45	0.00667		1.14	0.505		0.983	1
SAMD9		1.48	0.0284		2.97	1.66e-11		2.57	1.73e-09		2.21	1.73e-07		2.93	2.45e-11		1.55	0.00324		1.43	0.0184		1.48	0.0084		1.16	0.487		0.998	1
STAT1		2.13	6.22e-06		3.74	9.55e-15		3.32	3.53e-13		3.51	4.96e-14		4.19	4.15e-16		2.42	2.96e-08		1.43	0.0152		1.37	0.0275		0.959	1		0.815	0.493
STAT2		2.03	1.29e-05		3.24	3.47e-13		3.09	1.44e-12		3.33	1.34e-13		3.98	7.85e-16		2.13	5.41e-07		1.5	0.00609		1.39	0.0193		1.19	0.356		0.964	1
TAP1		1.3	0.0511		1.78	2.73e-07		1.8	1.7e-07		1.97	3.42e-09		2.31	4.34e-12		1.84	2.86e-07		1.55	0.000391		1.59	0.000107		1.27	0.058		1.04	1
TNFSF10		2.25	5.59e-05		4.03	2.53e-12		3.77	1.59e-11		4.1	1.59e-12		4.68	6.16e-14		2.2	2.76e-05		1.76	0.00235		1.89	0.00078		1.45	0.0723		1.01	1
TNFSF13B		1.82	0.0288		3.74	1.95e-08		3.31	2.47e-07		3.96	5.87e-09		4.04	3.49e-09		1.91	0.00452		1.73	0.0184		1.7	0.0192		1.32	0.368		1.04	1
TRAF2		1.61	0.0484		1.11	0.915		1.68	0.0109		1.58	0.0337		1.42	0.117		2.02	0.000417		1.91	0.00173		1.65	0.0108		1.77	0.0124		1.66	0.0308
TRIM25		1.85	0.01		2.41	2.04e-05		2.81	6.34e-07		3.36	1.08e-08		3.32	1.25e-08		2.39	4.29e-05		1.69	0.0126		1.43	0.0887		1.34	0.264		1.19	0.885
TRIM34		2.44	9.97e-05		4.61	9.73e-12		4.31	5.09e-11		4.53	1.61e-11		4.66	7.48e-12		1.93	0.00142		1.51	0.0505		1.65	0.0145		1.4	0.168		1.11	1
UBE2L6		1.32	0.198		2.26	6.75e-08		2.17	2.57e-07		2.51	2.51e-09		2.82	4.77e-11		1.74	0.000252		1.55	0.00397		1.49	0.00788		1.27	0.198		0.886	0.946
USP18		6.66	9.75e-07		24.1	1.16e-15		22.8	2.76e-15		29.6	1.05e-16		30.5	6.95e-17		6.26	2.86e-07		1.87	0.0696		2.26	0.0142		1.42	0.473		0.901	1
XAF1		3.07	1.79e-05		6.92	2.08e-13		7.15	1.38e-13		8.09	1.18e-14		9.08	1.35e-15		3.49	4.28e-07		1.36	0.218		1.43	0.137		1.11	0.953		0.837	0.971
ZBP1		2.7	2.36e-05		3.73	2.07e-09		3.71	2.27e-09		4.6	1.86e-11		4.15	1.48e-10		2.37	7.39e-05		1.66	0.018		1.88	0.00298		1.66	0.0338		1.27	0.688

## Sheet: ERB Normalized Gene Counts
	ABL1	ADA	ADAR	AGER	AICDA	AKT3	ALOX15	ANXA1	APOBEC3G	ATF2	ATM	BATF	BCL10	BDNF	BID	BIRC2	BLK	BST2	BTK	C1QBP	C2	C3	CASP10	CASP1	CASP2	CASP3	CCL20	CCL22	CCL2	CCL5	CCL8	CCR3	CCR5	CCR6	CCRL1	CD14	CD163	CD19	CD1A	CD209	CD244	CD247	CD274	CD28	CD3D	CD3EAP	CD3E	CD40LG	CD4
Pre Bat #1	42.0437	1755.32	90.3939	107.211	54.6568	3413.95	84.0873	3289.92	21.0218	136.642	502.422	39.9415	273.284	6.30655	166.072	170.277	58.8611	33.6349	523.444	90.3939	54.6568	54.6568	161.868	84.0873	56.7589	609.633	14.7153	29.4306	103.007	369.984	542.363	140.846	79.883	42.0437	29.4306	348.962	77.7808	355.269	1648.11	21.0218	60.9633	42.0437	84.0873	353.167	260.671	37.8393	1677.54	96.7004	27.3284
Pre Bat #2	31.1549	1898.37	112.158	83.0796	58.1557	1474.66	97.6186	1127.81	41.5398	143.312	473.554	24.9239	328.165	6.23097	170.313	128.773	83.0796	85.1566	473.554	81.0026	35.3088	101.773	162.005	110.081	68.5407	668.791	18.6929	20.7699	66.4637	336.473	525.479	85.1566	174.467	12.4619	18.6929	228.469	54.0018	899.337	1075.88	10.385	83.0796	31.1549	116.311	267.932	338.55	41.5398	1285.66	74.7717	37.3858
Pre Bat #3	44.1092	2622.36	91.0642	101.024	44.1092	850.881	56.9151	2041.83	51.2236	147.979	354.297	22.766	322.993	2.84576	187.82	110.984	133.751	39.8406	482.356	101.024	49.8007	75.4125	64.0295	95.3328	49.8007	473.818	7.11439	18.4974	92.4871	313.033	418.326	163.631	81.104	11.383	17.0745	210.586	44.1092	655.947	1008.82	15.6517	51.2236	12.8059	75.4125	227.66	194.934	42.6863	1543.82	54.0694	21.3432
Pre Bat #4	50.1426	1859.45	91.928	91.928	43.1783	1266.1	51.5354	2291.24	45.964	119.785	456.854	27.857	263.248	6.96424	146.249	107.249	69.6424	66.8567	435.962	104.464	62.6782	161.57	100.285	100.285	68.2496	486.104	16.7142	16.7142	62.6782	491.676	391.391	110.035	122.571	18.107	9.74994	214.499	68.2496	715.924	910.923	13.9285	73.821	32.0355	65.4639	254.891	214.499	38.9998	700.603	48.7497	30.6427
Pre Bat #5	22.7914	1946.66	93.8471	67.0336	28.1541	1152.98	63.0116	1447.93	25.4728	139.43	411.586	26.8135	292.267	6.70336	185.013	128.705	96.5284	36.1982	364.663	69.715	50.9456	134.067	73.737	64.3523	48.2642	403.542	5.36269	13.4067	81.781	284.223	453.147	41.5608	81.781	33.5168	13.4067	203.782	49.6049	639.501	823.173	8.04404	61.6709	14.7474	75.0777	298.97	327.124	45.5829	1183.81	81.781	36.1982
D1 Bat #1	45.372	1675.52	98.8461	118.291	21.0656	2526.25	56.715	2064.42	19.4451	132.875	510.435	16.2043	273.852	4.86128	191.21	152.32	76.1601	48.6128	397.005	93.9848	50.2332	69.6784	103.707	82.6418	50.2332	395.384	11.343	25.9268	100.466	264.13	580.113	72.9192	92.3644	27.5473	14.5838	265.75	66.4375	461.822	1317.41	9.72256	55.0945	38.8903	95.6052	414.829	340.29	55.0945	1362.78	69.6784	24.3064
D1 Bat #2	36.6311	1877.64	172.521	98.0768	34.2678	1110.75	92.1686	1585.77	41.3577	140.616	423.03	23.633	287.141	11.8165	321.408	167.794	131.163	145.343	538.832	103.985	68.5356	89.8053	165.431	137.071	57.9008	512.836	11.8165	25.9963	51.9925	275.324	391.126	82.7154	388.762	15.3614	17.7247	250.51	53.1742	876.783	1217.1	15.3614	69.7173	22.4513	361.585	200.88	220.968	37.8128	1494.79	51.9925	25.9963
D1 Bat #4	40.4819	1600.23	102.395	89.2983	40.4819	985.854	58.3416	1609.75	40.4819	125.018	490.546	26.1942	265.514	7.14387	180.978	129.78	88.1077	70.248	490.546	109.539	39.2913	120.255	92.8703	104.777	61.9135	410.772	10.7158	20.241	70.248	317.902	507.215	111.921	170.262	20.241	10.7158	266.704	45.2445	726.293	885.84	9.52516	78.5825	22.6222	111.921	323.855	270.276	34.5287	639.376	84.5358	22.6222
D1 Bat #5	36.2472	2193.45	123.437	80.3317	27.4303	1231.43	51.9217	1425.4	30.3693	124.416	442.804	18.6134	307.612	10.7762	173.399	160.663	102.864	58.7793	413.414	87.1893	46.0438	138.131	113.64	76.4131	56.82	335.042	8.8169	9.79655	48.9828	191.033	493.746	34.2879	139.111	33.3083	15.6745	179.277	38.2065	609.345	804.297	7.83724	40.1659	29.3897	101.884	319.368	303.693	35.2676	1236.32	101.884	38.2065
D2 Bat #1	33.5351	1222.36	202.887	108.989	15.9292	1748.02	57.0097	2961.15	34.3735	93.06	307.685	37.727	275.826	7.5454	290.917	153.423	51.9794	163.484	440.148	63.7167	98.0902	108.989	171.867	205.403	32.6967	456.078	10.0605	9.22216	129.949	178.575	516.441	44.434	215.463	18.4443	21.7978	390.684	52.8178	259.059	2256.91	6.70702	77.9692	29.3432	255.705	236.423	177.736	31.8584	1562.74	47.7875	19.2827
D2 Bat #2	50.5785	1806.18	182.349	77.1987	38.5993	943.687	86.5158	1219.21	57.2335	101.157	331.422	21.2962	288.83	15.9721	320.774	141.087	121.122	240.913	423.262	79.8607	110.474	113.136	123.784	173.032	41.2614	421.931	15.9721	17.3032	69.2126	150.404	403.297	74.5367	409.952	14.6411	30.6133	378.007	58.5645	754.684	1155.32	13.3101	75.8677	14.6411	405.959	234.258	211.631	49.2474	1253.81	55.9025	27.9513
D2 Bat #3	29.0396	3071.74	203.277	82.2788	30.6529	680.816	77.4388	1540.71	75.8255	125.838	372.674	32.2662	285.556	16.1331	325.888	143.585	153.264	196.824	472.7	101.638	106.478	74.2122	111.318	191.984	38.7194	414.62	19.3597	22.5863	82.2788	119.385	543.685	161.331	264.583	27.4263	11.2932	191.984	67.759	421.074	980.892	9.67985	56.4658	30.6529	300.075	321.048	251.676	64.5324	1489.08	83.8921	20.973
D2 Bat #4	46.784	2817.57	190.645	94.7377	46.784	1118.14	78.3633	1890.08	86.5505	121.639	329.827	29.24	252.634	15.2048	325.149	136.843	60.8193	210.528	400.004	87.7201	113.451	147.37	212.867	171.931	52.632	500.589	18.7136	19.8832	87.7201	192.984	513.455	108.773	328.658	21.0528	22.2224	667.842	65.4977	435.092	1318.14	8.18721	70.1761	15.2048	236.259	298.248	244.447	45.6144	792.989	72.5153	28.0704
D2 Bat #5	26.4938	2094.9	164.64	70.0192	27.44	878.079	60.5571	1865.92	35.0096	90.8357	305.624	25.5475	286.7	7.56964	334.011	124.899	86.1047	158.963	379.428	70.9654	98.4054	122.061	183.564	107.867	37.8482	364.289	14.1931	12.3007	81.3737	246.96	541.23	42.5792	303.732	20.8165	21.7627	409.707	53.9337	394.568	1187.49	6.62344	70.9654	20.8165	169.371	257.368	216.681	45.4179	1288.73	101.244	27.44
D3 Bat #1	32.926	1853	175.606	96.9489	67.6813	2460.31	54.8767	2484.09	31.0968	117.07	387.796	25.6091	283.53	18.2922	274.384	173.776	65.8521	181.093	409.746	82.3151	111.583	124.387	157.313	171.947	36.5845	391.454	23.7799	36.5845	106.095	164.63	535.963	100.607	241.458	25.6091	29.2676	265.238	93.2905	237.799	1739.59	25.6091	69.5105	49.3891	301.822	193.898	201.215	73.169	1377.41	80.4859	23.7799
D3 Bat #2	28.2677	1826.53	164.17	80.4542	34.791	1090.48	83.7158	1474.27	58.7098	107.635	314.206	25.006	321.817	6.52331	297.898	158.734	109.809	213.095	456.632	92.4136	102.199	138.077	120.681	157.647	66.3203	468.591	21.7444	8.69775	76.1053	221.793	474.027	78.2797	444.672	20.6572	22.8316	337.038	56.5354	695.82	1280.74	10.8722	69.582	25.006	368.567	169.606	173.955	45.6632	1259	60.8842	17.3955
D3 Bat #3	35.4715	4001.83	171.983	63.4187	26.8723	669.658	91.3659	1448.96	61.2689	158.009	343.966	33.3217	297.745	6.44936	275.173	126.837	138.661	185.956	452.53	116.088	94.5906	92.4408	81.6919	148.335	40.8459	349.34	17.1983	19.3481	80.617	212.829	599.79	205.305	219.278	16.1234	19.3481	162.309	54.8195	428.882	926.558	8.59914	51.5949	17.1983	236.476	277.322	221.428	64.4936	1428.53	93.5157	32.2468
D3 Bat #4	31.8272	3146.35	156.863	73.8847	27.2805	830.918	51.1509	1507.25	51.1509	109.122	341.006	20.4604	272.805	4.54675	231.884	123.899	73.8847	208.014	376.243	95.4817	132.992	140.949	113.669	112.532	47.7409	344.416	14.7769	17.0503	73.8847	223.927	517.193	85.2515	325.092	18.187	20.4604	273.942	50.0142	472.862	982.098	7.95681	76.158	23.8704	292.129	275.078	222.791	48.8775	581.984	65.9278	30.6905
D3 Bat #5	39.9081	2652.89	144.667	77.8209	30.9288	893.942	94.7818	1943.53	22.9472	101.766	335.228	15.9633	310.286	6.98392	237.453	129.701	79.8163	124.713	400.079	105.757	65.8484	138.681	85.8025	86.8002	37.9127	350.194	21.9495	14.9656	87.7979	189.564	561.707	76.8232	211.513	19.9541	24.9426	375.136	52.8783	468.921	1021.65	10.9747	63.853	27.9357	128.704	223.486	307.293	44.8967	1326.95	97.7749	26.938
D4 Bat #1	28.2586	1604.32	174.689	104.043	48.8103	1907.45	52.6637	2192.61	37.2499	107.896	378.922	37.2499	310.844	11.5603	262.034	182.396	74.4999	222.215	427.732	69.362	134.87	169.551	106.612	151.569	57.8016	313.413	23.1207	20.5517	127.164	244.051	443.146	104.043	294.146	20.5517	15.4138	173.405	73.2154	367.362	1419.35	19.2672	68.0775	39.8189	273.594	241.482	183.681	44.9568	1242.09	56.5172	16.6983
D4 Bat #2	44.1856	1392.95	201.044	76.2202	47.4995	764.411	72.9062	1331.09	50.8134	135.871	374.473	37.5578	319.241	5.5232	303.776	166.801	120.406	272.846	523.599	111.569	176.742	166.801	106.045	160.173	64.0691	417.554	9.94176	11.0464	79.5341	287.206	376.682	96.1037	571.099	12.151	14.3603	148.022	83.9526	756.678	1010.75	12.151	94.999	15.465	406.508	189.998	180.056	27.616	1219.52	51.9181	36.4531
D4 Bat #3	41.3969	2931.52	182.453	59.7956	70.5281	387.905	87.3935	938.33	56.7291	131.857	277.513	19.9319	292.845	7.6661	243.782	114.991	185.52	200.852	413.969	125.724	134.923	78.1942	61.3288	119.591	49.063	177.853	18.3986	22.9983	72.0613	164.054	381.772	171.721	285.179	15.3322	16.8654	107.325	47.5298	538.16	679.216	10.7325	70.5281	15.3322	282.112	200.852	194.719	53.6627	1125.38	33.7308	18.3986
D4 Bat #4	26.3078	2612.78	171.693	69.2311	38.7694	927.697	77.5388	1775.09	49.8464	102.462	249.232	29.0771	202.155	5.53849	243.693	116.308	56.7695	271.386	387.694	88.6158	184.155	173.078	127.385	149.539	47.0771	450.002	11.077	19.3847	101.077	261.694	407.079	123.231	443.079	15.2308	9.69235	243.693	51.231	294.924	1131.24	23.5386	70.6157	18.0001	221.54	188.309	164.77	55.3849	623.08	59.5387	16.6155
D4 Bat #5	41.1956	3227.38	150.658	65.913	43.5496	1100.51	77.6831	1491.28	44.7267	118.879	336.627	36.4875	281.307	4.70807	264.829	140.065	85.9223	153.012	408.425	96.5154	140.065	175.376	109.463	117.702	44.7267	288.369	12.9472	14.1242	90.6303	225.987	451.975	51.7888	371.938	22.3633	25.8944	193.031	65.913	361.344	911.011	15.3012	64.736	10.5932	207.155	241.289	266.006	51.7888	1173.49	74.1521	21.1863
D5 Bat #1	38.8937	1447.48	183.957	71.4803	33.6378	1814.34	120.886	2882.34	33.6378	101.965	332.173	38.8937	272.256	9.46063	305.894	165.035	42.0472	232.311	426.779	86.1968	122.988	85.1457	162.933	209.185	39.9449	375.272	11.563	10.5118	106.169	179.752	524.539	58.8661	393.142	25.2283	12.6142	352.146	49.4055	274.358	1953.09	6.30709	67.2756	30.4842	301.689	248.079	249.13	34.689	1495.83	66.2244	29.4331
D5 Bat #2	50.8454	1890.52	183.352	83.2015	61.6308	1177.15	115.558	1627.05	38.5192	149.455	388.274	30.8154	281.961	6.16308	272.716	175.648	98.6092	198.759	493.046	120.18	134.047	167.944	123.262	208.004	58.5492	617.848	13.8669	27.7338	97.0684	323.561	559.299	95.5277	574.707	7.70384	18.4892	357.458	69.3346	637.878	1551.55	7.70384	97.0684	24.6523	328.184	197.218	235.738	55.4677	1519.2	75.4977	23.1115
D5 Bat #3	39.1294	3749.52	194.496	62.1468	29.9225	620.317	102.427	1396	63.2976	115.087	316.488	33.3751	316.488	8.05606	257.794	164.574	147.311	304.979	456.894	105.88	142.707	86.3149	90.9184	204.854	41.4312	413.161	11.5087	13.8104	107.031	226.721	597.299	211.759	302.678	14.9613	17.263	209.458	100.125	417.764	987.443	12.6595	66.7502	12.6595	279.66	241.682	235.928	55.2416	1240.63	84.0132	21.8665
D5 Bat #4	43.059	886.154	175.681	59.4214	27.5577	654.497	58.5602	1384.78	70.6167	106.786	245.436	21.5295	244.575	6.02826	257.493	111.953	61.1438	298.829	366.863	80.0897	212.711	202.377	141.233	150.706	46.5037	418.533	14.6401	14.6401	80.0897	331.554	412.505	87.8403	538.237	18.0848	10.3342	357.39	28.4189	347.055	1178.95	8.6118	88.7015	18.0848	315.192	239.408	181.709	36.1695	609.715	65.4497	21.5295
D5 Bat #5	27.9862	2603.83	126.498	54.8529	47.0168	868.691	104.109	1524.69	31.3445	97.3919	289.937	26.8667	282.101	6.71668	302.251	157.842	102.989	165.678	428.748	81.7196	129.856	179.112	129.856	128.736	47.0168	360.462	5.59723	23.5084	86.1974	273.145	569.798	43.6584	423.151	40.3001	11.1945	371.656	62.689	399.643	1194.45	11.1945	54.8529	14.5528	201.5	250.756	311.206	44.7779	1362.37	94.0335	25.7473
D6 Bat #1	41.0876	1311.76	137.72	73.8056	16.7394	1509.59	55.5444	1680.03	25.87	118.698	388.811	21.3047	350.767	2.28265	232.069	181.09	60.8706	168.155	482.399	126.306	126.306	92.8276	101.197	136.959	61.6314	311.201	9.13058	12.1741	110.328	340.114	525.77	41.0876	337.071	15.2176	11.4132	166.633	64.675	502.182	1367.31	13.6959	61.6314	17.5003	328.701	285.331	277.722	37.2832	1209.8	50.2182	16.7394
D6 Bat #2	53.7657	1243.62	105.973	92.7263	14.805	726.226	91.9471	1750.11	38.1814	130.129	406.749	24.1556	362.334	3.11685	192.466	165.193	91.1679	129.349	469.086	98.96	95.0639	148.83	84.155	153.505	63.1162	441.814	14.805	10.909	87.2718	433.242	524.41	100.518	322.594	15.5843	14.0258	344.412	49.8696	850.9	1348.82	14.0258	84.9342	16.3635	163.635	240.777	262.595	45.1943	1529.59	40.5191	24.1556
D6 Bat #3	37.15	2590.75	111.45	65.4768	13.4669	494.559	98.9118	1198.55	54.3318	137.919	374.75	26.005	345.495	4.64375	172.283	160.209	156.959	115.165	466.232	129.096	99.8406	69.1918	56.6537	122.595	49.2237	308.809	13.4669	8.82312	60.8331	270.73	548.427	209.433	211.291	11.145	10.6806	90.5531	57.1181	561.429	795.474	11.6094	39.0075	9.2875	138.848	276.767	267.48	39.4719	1299.78	52.01	23.6831
D6 Bat #4	44.2948	652.341	80.5359	71.1401	18.7917	677.173	67.7844	1553	55.0329	107.381	339.593	23.4896	275.836	6.71133	155.032	144.294	59.7308	123.488	388.586	95.3008	134.898	159.058	95.972	116.106	60.4019	463.753	12.7515	10.067	75.1669	477.846	550.329	97.9854	317.446	18.1206	11.4093	278.52	36.2412	409.391	1043.61	10.067	82.5493	15.4361	119.462	253.688	250.332	40.9391	582.543	63.7576	22.8185
D6 Bat #5	35.3936	2352.49	83.7648	71.377	17.1069	818.181	56.6297	1209.28	31.8542	101.462	401.127	24.1856	299.076	4.71914	187.586	163.4	65.4781	90.2536	365.734	108.54	81.4052	158.681	81.4052	102.051	54.86	273.12	9.43829	5.30904	69.6074	329.75	562.168	34.2138	241.856	28.9048	10.6181	195.844	48.3712	517.926	821.721	4.71914	60.1691	16.517	124.467	328.57	382.84	31.8542	1142.03	89.6637	27.1351
D7 Bat #1	48.5322	1825.35	71.0008	87.1781	16.1774	1605.16	77.292	3809.77	27.8611	115.039	393.65	20.6711	319.953	8.08869	159.078	176.154	35.051	103.356	454.764	92.5706	89.8744	115.938	83.5832	124.925	40.4435	437.688	5.39246	7.18995	104.254	773.818	584.183	60.2158	168.065	22.4686	18.8736	398.143	84.4819	263.332	1831.64	16.1774	60.2158	25.1648	119.533	345.118	292.092	33.2535	1400.24	44.0384	17.9749
D7 Bat #2	43.3284	1155.91	66.8285	85.9223	13.9532	735.848	101.344	1810.98	32.3127	127.782	401.705	18.3595	316.517	5.87503	181.392	171.11	78.5785	109.422	533.893	88.8598	60.9534	146.141	119.704	154.954	68.2972	479.549	7.34379	7.34379	105.016	624.222	447.237	129.985	209.298	12.4844	14.6876	370.127	33.7814	721.894	1531.91	5.87503	104.282	18.3595	114.563	237.939	242.345	25.7033	1700.09	43.3284	19.8282
D7 Bat #3	32.0707	2528.38	77.143	105.747	17.3355	616.277	102.279	1395.51	48.5394	138.684	370.113	19.9358	374.447	6.06742	168.154	163.82	143.018	75.4094	494.062	109.214	60.6742	94.4785	80.6101	147.352	54.6068	324.174	8.66775	16.4687	84.0772	515.731	463.725	204.559	162.954	11.2681	19.9358	139.551	62.4078	557.336	908.38	16.4687	46.8058	13.8684	91.0114	252.231	220.161	34.671	1342.63	36.4045	17.3355
D7 Bat #4	41.0861	736.262	56.6988	73.1332	17.2561	615.469	54.2336	1363.24	41.0861	108.467	389.496	18.0779	267.881	7.39549	152.018	115.863	54.2336	96.1414	427.295	98.6065	78.0635	177.492	80.5287	100.25	54.2336	390.318	13.9693	9.03893	91.211	437.156	534.94	117.506	205.43	18.0779	11.5041	327.867	28.7602	437.156	995.926	9.03893	104.359	19.7213	92.0328	263.772	244.051	35.334	652.447	66.5594	13.1475
D7 Bat #5	36.6008	2101.5	99.6355	87.4353	25.4172	766.584	76.2517	1873.76	32.5341	131.153	408.709	19.3171	366.008	5.08345	228.755	193.171	78.2851	71.1682	476.827	94.5521	70.1515	216.555	84.3852	93.5354	59.9847	322.29	11.1836	12.2003	134.203	373.125	527.662	59.9847	156.57	20.3338	24.4005	465.644	51.8511	556.129	1409.13	16.267	82.3518	17.2837	86.4186	289.756	309.073	31.5174	1622.64	69.1349	33.5507
D8 Bat #1	44.9648	1034.19	82.7353	108.815	24.281	1580.06	92.6276	2250.04	21.5831	125.002	506.304	23.3817	313.855	9.89226	174.464	165.471	63.8501	89.0304	540.477	101.621	46.7634	115.11	89.9297	146.585	61.1522	376.805	11.6909	10.7916	124.103	601.63	528.787	100.721	120.506	31.4754	17.9859	307.559	39.5691	448.749	1702.37	8.09367	68.3466	29.6768	137.592	347.129	342.632	39.5691	1576.47	46.7634	26.0796
D8 Bat #2	54.1506	845.221	92.6054	96.5294	17.2654	752.615	123.997	2091.47	51.7963	143.617	439.483	29.0373	324.904	3.92396	218.172	180.502	80.8336	91.0359	574.468	78.4792	45.5179	118.504	121.643	126.352	69.8465	456.749	11.7719	10.2023	117.719	466.166	474.014	184.426	190.704	20.4046	9.4175	389.257	44.7331	923.7	1644.14	2.35438	116.149	18.835	109.871	240.931	243.285	36.1004	1992.59	41.594	22.759
D8 Bat #3	46.1321	2705.55	73.4215	68.8732	12.3452	449.625	131.899	1324.83	42.2336	137.746	366.458	25.9899	326.823	5.19798	178.031	131.899	152.041	87.0661	556.833	118.904	59.7768	83.1677	61.0763	128	55.8783	320.325	14.2944	7.14722	74.7209	580.874	496.407	194.924	155.939	16.2437	16.8934	146.843	64.9747	608.164	934.337	6.49747	68.8732	12.9949	117.604	245.605	267.696	22.7412	1331.33	27.2894	14.9442
D8 Bat #4	40.4737	570.218	59.942	63.016	12.2958	474.925	51.2325	1380.2	40.4737	121.933	320.203	27.6655	319.691	3.58627	154.21	140.889	45.0846	99.9033	429.328	110.662	78.3857	148.062	66.6022	105.539	49.1832	372.46	10.2465	6.1479	93.7554	771.049	616.839	104.002	175.215	16.9067	6.1479	234.132	28.1779	499.004	971.368	6.1479	100.928	14.3451	71.7255	312.006	318.154	36.3751	655.263	48.1585	32.7888
D8 Bat #5	35.2416	1389.9	97.989	89.3934	18.9102	675.608	118.618	1575.56	30.0843	116.04	507.995	21.4888	310.298	6.87642	229.5	164.175	94.5508	76.5002	469.316	79.9384	57.59	201.135	104.006	89.3934	48.1349	315.456	9.45508	12.0337	112.601	310.298	556.99	116.04	154.719	21.4888	6.01687	330.068	30.9439	664.434	1095.07	6.01687	69.6237	23.2079	79.9384	314.596	326.63	30.9439	1587.59	64.4664	27.5057
D9 Bat #1	41.3712	1529.87	88.7758	128.423	16.3761	1831.54	49.9902	2631.38	20.6856	146.523	474.045	20.6856	355.965	4.3095	196.513	187.032	68.952	85.3281	599.021	115.495	48.2664	115.495	108.599	94.8091	55.1616	411.988	10.3428	10.3428	129.285	463.702	511.107	47.4045	94.8091	27.5808	16.3761	406.817	53.4378	650.735	1829.81	7.7571	89.6377	34.476	92.2234	259.432	292.184	42.2331	1731.56	42.2331	22.4094
D9 Bat #2	44.4573	1882.03	88.2089	107.968	12.7021	896.909	96.677	1659.03	33.8722	117.847	429.048	13.4078	334.488	5.64537	182.769	174.301	95.9713	87.5033	582.885	103.028	38.1063	143.251	105.145	121.376	75.5069	432.577	7.76239	13.4078	92.443	340.134	407.878	115.73	148.897	16.9361	9.8794	279.446	45.163	990.057	1350.66	7.05672	85.3863	18.3475	104.439	196.882	251.925	35.2836	1685.85	28.2269	28.9325
D9 Bat #3	47.5674	2717.55	88.241	88.9304	19.9921	628.717	142.702	1018.91	57.9081	133.051	423.97	15.1664	333.661	4.1363	160.626	153.732	164.073	77.2109	505.317	108.922	48.2568	86.1728	85.4834	106.165	55.1506	322.631	6.89383	11.7195	73.7639	500.492	421.902	227.496	84.1047	13.7877	15.1664	88.9304	51.0143	634.232	866.554	11.0301	58.5975	5.51506	107.544	249.556	265.412	41.363	1326.37	47.5674	19.9921
D9 Bat #4	47.6108	1021.25	74.3919	92.2459	17.2589	812.955	47.0157	1248	48.8011	117.242	432.663	29.1616	269.001	2.97568	172.589	136.881	52.967	68.4405	440.995	102.958	40.4692	125.573	79.7481	108.315	53.5622	416.595	5.95135	8.92703	76.1773	588.589	487.416	114.861	148.189	22.02	7.73676	240.435	35.113	569.544	931.982	6.54649	84.5092	14.8784	64.8697	293.997	289.831	39.2789	659.41	69.0357	36.3032
D9 Bat #5	34.0615	3372.09	66.6421	99.2227	21.4736	1269.9	74.7872	1451.32	25.9164	112.551	466.495	21.4736	345.798	5.18327	190.3	177.712	81.4514	42.9471	457.609	91.0775	48.8709	142.17	105.146	68.123	58.4969	310.256	11.107	14.0689	84.4133	250.278	464.273	82.1919	94.7799	28.8782	8.14514	204.369	45.909	653.093	935.951	9.62608	44.4281	22.214	82.1919	256.942	318.401	32.5806	1352.83	97.7417	29.6187
D10 Bat #1	45.6866	1798.8	80.6235	94.0607	29.5619	1988.71	64.4988	2043.36	25.9787	129.893	447.012	32.2494	329.66	6.27071	182.747	120.039	63.603	54.6448	460.45	87.79	76.1444	101.227	125.414	79.7277	43.895	335.035	16.1247	26.8745	112.873	328.765	347.577	68.082	65.3946	25.0829	18.8121	222.162	114.664	589.447	1230.85	14.3331	62.7071	31.3536	74.3528	206.934	248.141	51.9573	1268.48	60.0197	27.7703
D10 Bat #2	52.4651	2035.28	79.6022	96.789	16.2823	888.288	105.835	1952.06	32.5645	123.926	373.588	26.2325	312.077	9.04571	193.578	170.964	86.8388	75.0794	475.804	76.8885	72.3656	137.495	123.022	101.312	80.5068	433.289	13.5686	9.95028	93.1708	290.367	396.202	106.739	74.1748	18.996	17.1868	528.269	66.9382	974.222	1598.38	11.7594	109.453	19.9006	93.1708	148.35	233.379	34.3737	1591.14	39.8011	26.2325
D10 Bat #3	40.8102	3743.28	87.953	106.247	13.3689	634.669	140.021	1636.63	61.2153	140.021	448.208	26.7377	344.776	7.73986	175.906	156.908	205.458	52.0682	508.016	118.209	61.9189	68.9551	78.1022	97.1001	51.3645	282.857	14.0725	10.5544	75.2877	402.473	414.434	213.198	65.437	14.0725	15.4797	168.166	61.9189	846.459	852.088	10.5544	47.1428	23.9232	53.4754	267.377	287.782	41.5138	1365.03	68.9551	28.8486
D10 Bat #4	53.0468	1690.15	66.1045	112.622	22.8509	857.726	39.9891	1956.2	62.8401	128.945	387.65	25.2993	287.269	10.6094	135.473	154.244	71.8172	62.8401	427.639	92.2199	46.518	178.727	91.4037	94.6682	62.024	386.834	17.1382	13.0577	84.8749	514.962	481.502	71.0011	116.703	22.0348	22.0348	350.109	33.4603	687.16	975.245	11.4255	94.6682	31.8281	73.4494	270.131	289.717	56.3112	704.299	65.2884	39.9891
D10 Bat #5	44.261	3324.28	72.5126	96.0557	30.1351	967.149	79.1047	1603.75	13.1841	141.258	428.484	27.31	340.904	3.76689	169.51	195.878	112.065	37.6689	411.533	97.9392	47.0861	137.492	112.065	39.5524	53.6782	295.701	11.3007	16.0093	78.163	218.48	519.831	81.9299	76.2795	30.1351	15.0676	272.158	61.212	747.728	809.882	14.1258	58.3868	31.0768	51.7947	275.925	387.99	44.261	1308.05	79.1047	32.0186
D11 Bat #1	58.9592	2778.02	87.8607	112.138	30.0576	2419.64	89.0168	1843.92	20.8091	131.791	528.32	31.2137	346.819	9.2485	173.409	172.253	75.144	69.3637	500.575	95.9532	71.6759	80.9244	122.543	68.2077	68.2077	354.911	19.6531	26.5894	106.358	404.622	353.755	110.982	87.8607	48.5546	27.7455	145.664	112.138	657.799	1049.7	19.6531	58.9592	24.2773	92.485	227.744	232.369	48.5546	1210.4	47.3986	19.6531
D11 Bat #2	57.7683	2607.83	90.7788	101.389	23.5789	1127.07	91.9577	1787.28	56.5894	97.8524	433.852	30.6526	330.105	9.43156	163.873	189.81	104.926	73.0946	505.767	100.21	58.9472	96.6735	109.642	94.3156	83.7051	492.799	14.1473	20.0421	87.2419	292.378	406.736	120.252	95.4945	18.8631	25.9368	372.547	95.4945	1005.64	1320.42	11.7894	90.7788	22.4	97.8524	182.736	277.052	62.4841	1583.32	67.1999	23.5789
D11 Bat #3	44.2667	6396.54	60.8667	104.211	32.2778	912.078	201.045	1040.27	60.8667	129.111	470.334	19.3667	321.856	4.61111	155.856	152.167	167.845	47.0334	438.056	96.8334	53.4889	56.2556	82.0778	95.9112	41.5	344.911	19.3667	18.4445	72.8556	421.456	336.611	284.045	77.4667	14.7556	17.5222	99.6001	103.289	709.189	661.234	10.1445	60.8667	10.1445	70.0889	323.7	253.611	35.9667	1208.11	52.5667	28.5889
D11 Bat #4	42.527	2713.03	70.5562	101.485	30.9288	924.963	47.3597	1704.95	46.3931	137.246	441.701	27.0627	288.024	7.73219	154.644	163.342	77.3219	73.4558	458.132	89.8867	57.9914	123.715	97.6189	84.0876	71.5228	396.275	20.297	24.1631	78.2884	563.483	524.822	84.0876	97.6189	28.0292	19.3305	332.484	57.0249	757.755	995.519	13.5313	68.6232	18.3639	67.6567	311.221	318.953	49.2927	667.868	65.7236	42.527
D11 Bat #5	39.5632	3901.14	89.5378	100.99	12.4937	1195.23	66.6328	1798.04	37.481	125.978	462.265	21.8639	328.999	8.3291	163.459	154.088	93.7024	57.2626	405.002	106.196	73.9208	132.224	104.114	57.2626	54.1392	341.493	12.4937	17.6993	86.4144	211.351	491.417	78.0853	128.06	41.6455	15.6171	342.534	63.5094	688.192	1010.94	14.5759	55.1803	33.3164	95.7847	324.835	344.617	47.8923	1369.1	77.0442	39.5632
D12 Bat #1	73.1026	3620.21	66.5561	126.566	27.2771	2417.84	58.9185	2177.8	19.6395	134.203	484.441	24.0038	300.048	12.0019	154.934	156.025	58.9185	62.1917	434.251	99.2886	91.651	89.4688	173.482	82.9223	50.1898	327.325	12.0019	15.2752	106.926	444.071	368.786	81.8312	120.019	25.0949	24.0038	230.219	109.108	473.53	1450.05	18.5484	63.2828	33.8236	166.936	266.224	281.499	42.5522	1256.93	67.6472	10.9108
D12 Bat #2	49.5057	1980.23	85.1959	119.735	43.7492	973.996	113.978	2254.24	42.5979	147.366	423.677	21.8746	282.067	2.30259	216.444	188.812	87.4985	71.3803	600.976	94.4062	51.8083	145.063	139.307	124.34	78.2881	510.024	6.90777	17.2694	105.919	345.389	460.518	90.9524	147.366	16.1181	8.05907	457.064	66.7751	933.701	1600.3	16.1181	92.1036	24.1772	96.7088	192.266	245.226	27.6311	1753.42	39.1441	33.3876
D12 Bat #3	38.9756	4634.62	73.7752	110.663	19.4878	708.521	150.334	1180.4	59.8554	144.071	430.124	24.3598	315.285	4.17596	175.39	171.91	151.726	46.6315	508.075	100.223	54.2874	57.7674	98.135	88.3911	48.0235	263.085	15.3118	11.8319	65.4233	309.717	386.276	319.461	86.3031	11.8319	16.0078	96.047	64.7273	769.072	713.393	11.8319	49.4155	11.1359	63.3354	254.037	190.702	38.2796	1308.47	39.6716	21.5758
D12 Bat #4	49.895	2847.07	75.3516	99.79	20.3653	843.124	48.8767	1477.5	56.0046	152.74	492.841	31.5662	317.699	6.10959	160.886	155.795	74.3334	68.2238	434.799	108.954	56.0046	133.393	112.009	78.4064	75.3516	373.703	10.1827	14.2557	58.0411	509.133	563.101	115.064	125.247	30.548	15.274	267.804	56.0046	783.046	1013.17	15.274	88.5891	24.4384	108.954	320.754	315.662	36.6576	652.708	70.2603	39.7124
D12 Bat #5	34.7506	3147.16	80.1937	75.7385	24.9492	1207.36	101.579	1410.52	30.2954	129.201	451.758	18.7119	306.518	4.45521	167.516	156.823	102.47	55.2446	448.194	100.688	62.3729	151.477	121.182	84.6489	60.5908	308.3	13.3656	10.6925	64.155	234.344	446.412	91.7773	148.804	30.2954	17.8208	206.722	71.2833	627.293	876.785	10.6925	78.4116	21.385	85.54	281.569	332.358	39.2058	1253.7	66.8281	37.4237
D13 Bat #1	55.4894	3844.48	61.7713	96.3213	30.3621	3025.75	106.791	3379.62	20.9394	122.496	422.976	34.55	280.588	14.6576	152.858	177.985	54.4425	59.6773	477.419	69.1001	73.2879	86.8986	159.14	99.4622	42.9258	467.996	17.7985	14.6576	131.918	381.097	450.197	150.764	67.0061	28.2682	29.3152	338.172	125.636	363.299	1743.21	14.6576	61.7713	25.1273	71.194	263.837	214.629	50.2546	1661.54	71.194	25.1273
D13 Bat #2	57.609	2154.14	81.6734	107.196	21.8768	972.06	133.449	2250.4	30.6275	119.593	389.407	22.606	294.608	6.56304	184.494	184.494	69.2766	83.1319	572.443	110.113	45.9413	134.907	140.012	142.199	87.5073	572.443	12.3969	10.2092	95.5288	358.051	486.395	141.47	129.073	16.7722	18.9599	395.241	65.6304	716.101	1623.99	6.56304	85.3196	15.3138	83.8611	193.974	238.457	38.649	1879.95	42.2952	24.0645
D13 Bat #3	43.4319	4319.5	66.1349	106.606	20.7289	657.401	179.65	1680.02	56.264	113.515	409.642	19.7418	301.062	5.92253	147.076	144.115	129.309	44.419	521.183	101.67	57.2511	74.0316	86.8638	110.554	63.1737	346.468	14.8063	13.8192	85.8767	288.23	476.764	467.88	91.7992	17.7676	13.8192	202.353	59.2253	560.666	1019.66	9.87088	61.1995	8.88379	66.1349	259.604	242.824	42.4448	1702.73	49.3544	28.6256
D13 Bat #4	41.4747	2187.24	58.9377	94.5914	16.7354	781.47	59.6653	2142.86	57.4824	133.883	357.264	35.6537	269.222	6.54863	132.428	149.891	44.3852	88.0427	474.412	85.8598	64.7587	157.895	101.868	115.693	64.7587	432.21	8.73151	17.463	82.2217	617.027	522.435	128.79	125.879	21.8288	13.0973	424.206	35.6537	568.276	1286.44	11.642	102.595	10.1868	90.2256	291.05	269.949	32.7432	770.556	69.8521	22.5564
D13 Bat #5	37.7182	3082.26	75.4365	77.3708	15.4742	1049.34	139.267	1498.09	22.2441	104.451	368.478	20.3098	341.398	9.67134	178.92	148.939	76.4036	70.6008	479.699	97.6806	56.0938	145.07	88.0092	92.8449	54.1595	322.056	11.6056	9.67134	70.6008	288.206	504.844	117.99	109.286	39.6525	13.5399	178.92	50.291	530.957	823.031	7.73708	71.568	23.2112	82.2064	312.384	318.187	51.2581	1346.25	80.2722	27.0798
D14 Bat #1	65.5048	3281.61	67.3244	121.912	15.4664	2203.51	79.1516	2455.52	20.0153	117.363	453.075	19.1056	328.434	7.27831	164.672	168.311	54.5873	60.9558	551.332	90.9789	74.6027	97.3474	131.919	80.0614	59.1363	379.382	15.4664	12.737	122.821	403.946	524.948	100.077	79.1516	26.3839	19.1056	187.416	110.084	422.142	1349.22	16.3762	52.7677	20.9251	76.4222	252.921	281.125	33.6622	1568.48	54.5873	18.1958
D14 Bat #2	45.028	1974.56	90.8898	86.7206	15.8432	997.287	104.231	1724.41	33.3541	123.41	386.907	21.6801	309.359	5.00311	173.441	180.112	70.8774	90.056	496.976	106.733	41.6926	118.407	118.407	107.567	78.3821	511.151	10.0062	12.5078	75.8805	323.534	518.656	110.902	119.241	24.1817	7.50466	325.202	68.3758	739.626	1219.92	5.83696	81.7175	10.8401	85.8867	267.666	283.51	50.8649	1616.84	49.1972	32.5202
D14 Bat #3	32.6218	6305.9	68.2093	93.9113	17.7937	969.758	164.098	1375.06	45.4728	139.384	370.703	23.725	326.218	7.90832	161.132	182.88	122.579	53.3812	499.213	97.8655	59.3124	78.0947	105.774	99.8425	53.3812	317.321	11.8625	19.7708	84.0259	287.665	491.304	424.084	84.0259	20.7593	14.8281	136.419	79.0832	599.055	875.846	18.7823	37.5645	13.8396	72.1634	289.642	255.043	30.6447	1482.81	64.2551	13.8396
D14 Bat #5	31.6558	4906.65	110.249	84.0515	28.381	1446.34	94.9673	2266.12	27.2895	116.799	374.411	18.5568	337.298	3.27474	200.85	221.59	76.4105	70.9526	444.272	80.7768	111.341	188.843	157.187	86.2347	56.7621	421.349	13.0989	9.82421	98.2421	240.147	550.156	103.7	205.217	39.2968	24.0147	363.496	74.2273	580.72	1271.69	10.9158	60.0368	12.0074	113.524	277.261	322.016	31.6558	1720.33	75.3189	38.2052
D28 Bat #1	63.412	998.45	104.918	83.012	47.2707	1807.82	64.5649	1373.16	26.5177	172.942	495.766	25.3648	366.636	1.15294	191.389	136.047	79.5532	59.9531	496.919	99.1532	56.4943	129.13	108.377	94.5415	70.3296	420.825	10.3765	16.1412	94.5415	597.225	280.166	63.412	80.7061	35.7413	14.9883	74.9414	72.6355	667.555	1023.81	10.3765	131.436	13.8353	103.765	190.236	250.189	35.7413	1242.87	41.506	24.2118
D28 Bat #2	71.9872	1528.03	77.4202	91.0026	31.2397	1066.23	100.51	1276.75	40.7475	149.407	404.758	20.3737	323.263	2.7165	158.915	118.168	127.675	70.6289	471.312	88.2862	50.2552	120.884	130.392	97.7939	78.7784	597.629	5.43299	21.732	82.8532	563.673	340.92	150.766	100.51	17.6572	8.14949	150.766	63.8377	1063.51	1020.04	10.866	99.1521	16.299	97.7939	184.722	331.413	57.0464	1207.48	44.8222	25.8067
D28 Bat #3	41.5999	2962.51	81.7141	84.6855	41.5999	736.912	43.0856	1100.91	34.1713	139.657	401.142	20.7999	356.571	13.3714	187.2	157.485	222.857	44.5713	463.542	106.971	71.3141	129.257	69.8284	87.6569	53.4856	410.056	29.7142	26.7428	60.9141	349.142	377.37	169.371	51.9999	16.3428	23.7714	75.7712	51.9999	1026.63	647.77	13.3714	71.3141	16.3428	80.2284	202.057	233.257	53.4856	1118.74	44.5713	22.2857
D28 Bat #5	36.3237	2186.69	94.4416	68.2886	40.6825	1083.9	154.012	1326.54	33.4178	138.03	491.096	29.059	308.025	4.35884	194.695	169.995	85.7239	50.8532	399.561	110.424	65.3827	177.26	114.783	87.1769	65.3827	473.661	10.1706	27.606	71.1945	425.714	387.937	71.1945	146.748	34.8708	34.8708	178.713	53.7591	621.862	1038.86	15.9824	108.971	23.2472	108.971	248.454	348.708	68.2886	1066.46	63.9297	40.6825
[truncated: 302 more columns]

## Sheet: Shared DEGs
	D1	D2	D3	D4	D5	D6	D7	D8	D9	D10		EARLY	MID	LATE		4 DPI	7 DPI		1 DPI	3 DPI	5 DPI	7 DPI	9 DPI		Cyno Early	Cyno Mid	Cyno Late		Rhesus Early	Rhesus Mid	Rhesus Late		1 DPI	2 DPI	3 DPI	5 DPI	6 DPI		3 DPI	6 DPI	10 DPI		3 DPI	6 DPI	10 DPI		Fatal Cases	Survivor Cases
C3	1	1	1	1	1	1	2.15	1	1	1		1	1	3.34		1	20.2286		1	1	1	1	1		1.12	3.43	5.85		1	2.42	4.48		1	1	1	1	1		1.5251	7.71512	18.9152		1.44488	0.877123	10.0091		9.98518	3.21202
CD274	2.33	4.13	4.17	4.59	4.98	2.99	1	1	1	1		1	8.86	6.05		33.7662	16.0168		1	1	10.9764	16.6058	16.0888		4.56	7.89	8.52		4.44	10.75	8.18		1	1	1	1	1		1.08012	5.31837	28.231		1.5017	9.9445	6.29459		3.56533	3.15705
DDX58 (RIG-I)	5.54	15.6	14.3	15.6	16.4	3.95	1	1	1	1		1	1	1		62.6451	16.8859		1	2.99288	5.53903	6.64724	4.89134		9.3	21.91	17.62		5.53	16.75	12.66		1	1	1	3.84984	1		1.28431	15.8205	40.8373		1.37853	44.3964	14.0036		2.46477	1
EIF2AK2 (PKR)	2.91	7.57	6.59	6.64	6.8	2.51	1	1	1	1		1	1	1		17.4188	6.40318		1	1	4.32889	5.04538	2.66618		5.32	9.6	8.08		3.38	7.52	7.18		1	1	2.37739	4.2806	3.03143		1.20022	5.14741	11.3865		1	1	1		2.5189	2.14131
HERC6	2.14	5.27	4.67	4.62	5.16	1	1	1	1	1		1	1	1		25.8124	8.56619		1	3.54157	4.66062	5.26222	5.28148		1	1	1		1	1	1		1	1	4.09797	21.3737	9.06307		0.934257	8.17147	19.1172		1	1	1		3.12597	2.71534
IFI6	11	62	58	71	77.3	16.6	3.81	1	1	1		1	1	1		75.2557	40.4754		1	2.99265	4.70622	4.21991	4.29932		1	1	1		1	1	1		1	1	2.18026	2.95084	2.82843		1	1	1		1.43297	46.4625	55.7092		8.6125	4.52495
IFIH1 (MDA5)	2.34	4.3	3.86	4.4	4.49	1	1	1	1	1		1	1	1		32.3077	10.0506		1	3.0355	5.43278	5.93039	4.41172		6.28	11.65	10.47		3.81	8.72	7.1		1	1	1	1	1		0.745284	6.49341	17.9483		1.02804	16.0655	5.23138		3.60506	3.09968
IFIT1	3.88	11.9	11.1	11.2	13.4	3.43	1	1	1	1		1	15.64	1		1	1		1	22.7355	41.4348	39.7563	35.1172		6.22	14.17	11.02		1	11.28	7.07		1	1	15.9937	80.4391	33.4989		1	1	1		1.69897	20.2315	4.75264		8.73819	3.77959
IFIT2	3.25	9.07	7.74	7.41	9.59	2.98	1	1	1	1		1	124.81	14.37		263.126	58.7643		1	13.1543	37.6134	53.0578	34.7033		26.44	75.64	56.45		9.79	33.03	22.45		1	1	9.13616	20.9722	10.1833		1.94185	103.894	314.353		1.38191	300.3	46.9795		5.03382	1
IFIT3	3.57	11.8	12.3	12.8	14.4	3.84	1	1	1	1		1	97.16	14.23		105.08	26.8115		1	7.95779	13.9736	13.33	11.3212		15.42	29.91	28.29		6.35	16.13	12.33		1	1	1	1	1		1.84382	40.4047	132.864		1.07488	85.5974	26.7709		4.75184	3.11308
IFIT5	2.07	3.7	3.54	4.41	3.93	1	1	1	1	1		1	1	1		1	1		1	2.4415	3.77863	4.83491	3.27022		1	1	1		1	1	1		1	1	1	6.02823	1		1.23031	9.30517	36.09		0.908677	23.5012	7.93394		2.98644	2.37234
IRF7	5.79	20.7	20	23.4	24.7	6.84	1	1	1	1		1	19.87	5.02		41.2339	17.7648		1	3.45914	8.81211	9.68912	6.01948		10.08	12.18	12.53		9.06	20.2	18.3		1	1	3.35937	3.37081	2.90793		1.73955	15.8828	31.5796		1.35703	9.9111	5.69575		6.64068	4.32034
ISG15	5.89	24.4	25.5	20.5	26	6.4	1	1	1	1		1	1	1		342.661	136.348		1	8.16252	24.4668	31.4489	31.1517		1	1	1		1	1	1		1	1	1	43.1723	25.8125		1.6067	86.1465	154.351		1.1819	518.667	214.225		14.3733	5.97062
ISG20	1	6.09	4.58	4.9	5.56	2.34	1	1	1	1		1	6.04	3.77		11.5246	5.95244		1	1	1	1	1		2.4	7.77	6.99		1.76	5.68	5.95		1	1	2.51269	5.15706	2.80856		0.866785	2.95435	5.94346		1	1	1		2.25436	1
MX1	2.16	3.4	3.35	3.72	3.64	2.01	1	1	1	1		1	45.18	15.86		117.285	53.4006		1	5.07201	13.1246	33.1474	8.48296		12.98	56.82	58.26		7.67	37.32	38.38		1	1	8.07262	19.184	7.07582		1.62545	35.5645	84.3894		1.26418	72.667	45.7393		4.31486	3.56779
OAS1	1	56.9	61.2	84.6	96.8	1	1	1	1	1		1	68.03	21.12		602.073	210.134		1	5.92993	19.3642	23.7739	19.6251		11.68	83.13	129.45		8.44	29.02	56.76		1	1	11.2212	29.2855	27.4741		1.17657	46.7365	70.6718		1	300.104	184.321		3.42999	2.98957
OAS3	8.41	55.7	51.6	55.9	63.8	13.5	3.9	3.59	1	1		1	6.74	1		53.9386	18.8285		1	1	6.18247	5.49401	4.70988		5.85	15.99	11.97		3.43	12.58	10.95		1	1	1	12.7352	5.35171		1.44822	22.919	61.3296		1.03862	32.9413	13.301		4.19029	3.03635
OASL	6.91	24.4	21.8	23.3	27.4	6.71	2.45	2.65	1	1		1	19.94	8.04		85.2109	29.7597		1	5.03712	9.48136	7.21554	7.28479		9.52	26.82	31.87		4.86	17.2	23.87		1	1	1	1	1		1	28.3246	79.2434		1.43555	47.9743	23.6824		4.3793	3.3659
PML	1	2.55	2.64	2.81	2.92	1	1	1	1	1		1	9.55	3.94		7.56298	3.45484		1	2.42522	3.52302	3.41478	2.41821		3.53	4.04	5.42		2.99	4.82	3.49		1	1	1	4.64276	1		1.37836	7.45208	10.5854		0.887732	6.79011	6.39675		2.29932	2.05379
RSAD2 (CIG5)	2.79	6.25	6.33	6.49	6.49	1	1	1	1	1		1	1	1		69.3467	13.6788		1	9.74162	25.1878	32.2533	23.8494		1	1	1		1	1	1		1	1	1	1	1		1.18523	42.9241	148.46		0.84779	83.6745	21.7329		6.27102	4.24335
RTP4	2.31	4.68	4.19	4.57	4.63	2.16	1	1	1	1		1	1	1		25.1616	7.65528		1	1	5.19061	9.48419	6.18113		1	1	1		1	1	1		1	1	1	9.69898	4.62675		0.500416	3.89371	16.0217		1.22168	25.8014	11.6061		4.35219	3.24094
STAT1	2.13	3.74	3.32	3.51	4.19	2.42	1	1	1	1		1	5.11	3.53		8.96956	5.56156		1	2.95854	3.84124	3.54475	3.29926		3.34	3.7	5.19		2.74	2.75	3.57		1	1	3.08198	3.56009	2.73208		1	1	1		1.37707	4.9384	4.02637		1	1
STAT2	2.03	3.24	3.09	3.33	3.98	2.13	1	1	1	1		1	8.79	2.74		16.586	6.86546		1	1	3.42071	4.30908	2.63401		3.95	5.27	5.8		3.68	5.69	5.68		1	1	3.17085	2.49168	1		1.29247	6.14184	16.4189		1.05268	7.77962	3.069		1	1
TAP1	1	1	1	1	2.31	1	1	1	1	1		1	4.57	1		7.41939	3.99315		1	1	2.5852	2.92686	2.62123		3.12	2.37	3.56		2.81	2.91	2.25		1	1	1	2.80047	1		1.06617	2.61303	8.30918		1.17531	4.95912	2.54084		1	1
TNFSF10	2.25	4.03	3.77	4.1	4.68	2.2	1	1	1	1		1	6.9	2.48		20.8872	6.20136		1	1	6.18389	4.30104	1		1.56	3.63	5.84		2.41	6.47	4.2		1	1	3.72762	13.1095	4.74678		1	1	1		0.66217	15.4448	6.38244		2.81804	1
TNFSF13B	1	3.74	3.31	3.96	4.04	1	1	1	1	1		1	7.71	1		15.7692	3.85234		1	1	2.53048	1	2.20376		5.49	8.12	8.95		2.96	8.44	6.59		1	1	1	1	1		1.71242	11.854	26.0343		1.31385	10.0631	2.95316		1	1
UBE2L6	1	2.26	2.17	2.51	2.82	1	1	1	1	1		1	1	1		17.9945	9.34076		1	1	3.59751	3.64019	2.58203		1	1	1		1	1	1		1	1	3.16869	6.68861	2.5857		1.17844	4.65044	16.4027		1	1	1		2.05564	1
XAF1	3.07	6.92	7.15	8.09	9.08	3.49	1	1	1	1		1	1	1		31.6738	15.0622		1	4.7151	10.0568	11.3324	6.69742		1	1	1		1	1	1		1	1	2.90585	3.42234	2.80889		1	21.7852	32.4669		0.772546	16.4072	9.33353		3.6274	3.13262
	1	1	1	1	1	1	1	1	1	1		1	1	1		1	1		1	1	1	1	1		1	1	1		1	1	1		1	1	1	1	1		1	1	1		1	1	1		1	1
FOS	1	1	0.396	1	1	1	1	1	1	1		1	1	0.0979432		1	1		1	0.259812	1	1	0.20561		1.59	1	0.27933		0.884956	0.355872	0.257069		1	1	1	1	1		1	1	1		1	1	1		2.87789	2.56624
KLRK1	1	0.489	1	1	1	1	1	1	1	1		1	0.258398	1		1	0.252969		1	1	1	1	1		0.411523	0.151745	0.149925		0.568182	0.108814	0.190476		1	1	1	1	1		1	1	1		1.49631	0.408786	0.159699		1	1
	1	1	1	1	1	1	1	1	1	1		1	1	1		1	1		1	1	1	1	1		1	1	1		1	1	1		1	1	1	1	1		1	1	1		1	1	1		1	1
	1	1	1	1	1	1	1	1	1	1		1	1	1		1	1		1	1	1	1	1		1	1	1		1	1	1		1	1	1	1	1		1	1	1		1	1	1		1	1
BID	1	2.13	1	1	2.12	1	1	1	1	1		1	1	1		1	1		1	1	1	1	1		1.13	2.45	2.36		1.53	2.09	1.74		1	1	1	2.18568	1		1	1	1		1	1	1		1	1
CCR5	1	3.37	3.33	4.81	5.72	3.62	2.42	2.14	1	1		1	1	1		1	1		1	1	3.59211	3.12659	1		1	1	1		0.892857	0.5	0.826446		1	1	1	2.03453	1		1.41905	2.29137	1		1	1	1		1	1
CMPK2	1	4.08	3.95	4.33	4.61	2.23	1	1	1	1		1	1	1		33.1781	8.60945		1	8.19617	19.1917	36.4834	32.5051		1	1	1		1	1	1		1	1	1	1	1		1	1	1		1	1	1		3.37162	3.06264
DTX3L	2.76	6.26	5.55	6.24	7.15	3.04	1	1	1	1		1	1	1		18.1784	9.13103		1	2.53973	4.17495	3.2841	2.27928		1	1	1		1	1	1		1	1	3.56122	6.39769	4.50023		1.16242	5.16497	16.7989		1	1	1		1	1
HERC5	2.4	4.18	3.34	3.76	4	1	1	1	1	1		1	1	1		53.8503	13.4993		1	8.49004	24.4008	31.0534	26.1159		1	1	1		1	1	1		1	1	1	1	1		1	1	1		1.90262	102.285	27.1953		3.50728	2.44254
IFITM3	1	3.58	3.66	4.66	4.87	2.25	1	1	1	1		1	1	1		1	1		1	1	2.24837	3.42242	3.73713		1	1	1		1	1	1		1	1	1	1	1		1	1	1		1	1	1		5.01995	3.90748
IL15	1	1	2.08	2.61	2.42	1	1	1	1	1		1	1	1		1	1		1	1	2.27987	2.29721	1		1.18	1.4	3.25		1.42	1.63	3.29		1	1	1	1	1		0.980612	2.09276	1.43158		1	1	1		1	1
IRF9	1	1	1	1	2.24	1	1	1	1	1		1	1	1		8.23551	4.19981		1	1	2.50012	2.12509	1		1	1	1		1	1	1		1	1	1	3.5261	2.62079		1.30401	3.07616	6.44104		1	1	1		1	1
LGALS9	1	1	1	1	7.35	1	1	1	1	1		1	1	1		1	1		1	1	2.37389	2.18469	1		1	1	1		1	1	1		1	1	2.50508	2.80938	2.14355		1.44744	8.83224	10.2215		1	1	1		2.13173	1
MYC	1	1	1	1	1	2.02	1	2.22	1	1		1	1	1		1	1		1	2.26763	2.51325	2.09743	1		1	1	1		0.704225	0.26455	0.909091		1	1	1	1	1		1	1	1		1	1	1		1	1
PARP10	1	1	1	2.03	2.31	1	1	1	1	1		1	1	1		8.51982	6.12011		1	1	1	1	1		1	1	1		1	1	1		1	1	1	2.98129	1		1	1	1		1	1	1		3.08066	2.48698
PARP12	1	1	1	1	2.13	1	1	1	1	1		1	1	1		9.71568	4.74702		1	1	1	2.35691	1		1	1	1		1	1	1		1	1	1	1	1		1.08165	1.89738	3.4843		1	1	1		2.5183	2.0815
PARP9	1	2.86	2.64	2.96	3.07	1	1	1	1	1		1	1	1		11.5711	4.85333		1	2.92611	4.41042	4.96451	3.5255		1	1	1		1	1	1		1	1	1	1	1		1	1	1		1	1	1		2.02898	1
RNF213	2.48	6.34	5.58	5.78	5.83	2.2	1	1	1	1		1	1	1		18.7156	8.64789		1	1	1	1	1		1	1	1		1	1	1		1	1	1	5.26208	2.75108		1.39849	9.39067	27.3451		1	1	1		1	1
SAMD9	1	2.97	2.57	2.21	2.93	1	1	1	1	1		1	1	1		14.1004	3.85033		1	1	4.69402	10.8458	5.72187		1	1	1		1	1	1		1	1	2.6028	10.71	4.31691		1.37007	4.78471	21.9835		1	1	1		1	1
SAMD9L	1	2.87	2.5	2.25	2.73	1	1	1	1	1		1	1	1		1	1		1	1	4.23914	5.3452	3.16878		1	1	1		1	1	1		1	1	1	5.77558	1		1.22982	5.65009	21.3509		1	1	1		2.18734	1
TRAF2	1	1	1	1	1	2.02	1	1	1	1		1	1	1		1	1		1	1	1	1	1		1	1	1		1	1	1		1	1	1	1	1		1	1	1		1.36209	1.03809	2.75181		1	1
TRIM25	1	2.41	2.81	3.36	3.32	2.39	1	1	1	1		1	1	1		16.6099	8.42326		1	1	2.68916	2.23645	1		1	1	1		1	1	1		1	1	1	4.7939	2.15846		1.59387	7.50937	20.4573		1	1	1		1	1
TRIM34	2.44	4.61	4.31	4.53	4.66	1	1	1	1	1		1	1	1		1	1		1	2.0702	2.09836	2.15632	1		1	1	1		1	1	1		1	1	1	1	1		1	1	1		1	1	1		1	1
USP18	6.66	24.1	22.8	29.6	30.5	6.26	1	1	1	1		1	1	1		1	1		1	3.06789	6.46889	13.0024	9.52608		1	1	1		1	1	1		1	1	2.49261	7.22026	5.16941		1.19817	8.01529	14.2141		1	1	1		10.6139	7.78572
ZBP1	2.7	3.73	3.71	4.6	4.15	2.37	1	1	1	1		1	1	1		15.8086	5.19544		1	1	1	1	3.4439		1	1	1		1	1	1		1	1	1	1	1		1.20601	3.36569	16.8739		1	1	1		2.2954	1

## Sheet: Divergent DEGs
	D1	D2	D3	D4	D5	D6	D7	D8	D9	D10		EARLY	MID	LATE		4 DPI	7 DPI		1 DPI	3 DPI	5 DPI	7 DPI	9 DPI		Cyno Early	Cyno Mid	Cyno Late		Rhesus Early	Rhesus Mid	Rhesus Late		1 DPI	2 DPI	3 DPI	5 DPI	6 DPI		3 DPI	6 DPI	10 DPI		3 DPI	6 DPI	10 DPI		Fatal Cases	Survivor Cases
BATF	1	1	1	1	1	1	1	1	1	1		1	1	4.12		9.04627	8.79726		1	2.22421	3.02583	3.5124	2.82673		2.26	5.41	7.63		3	10.71	6.01		1	1	2.28837	8.33549	2.92788		0.981217	3.12154	10.7961		0.84792	2.21159	6.10968		3.07244	2.88448
BST2	1	1	1	1	1	1	1	1	1	1		1	6.16	4.14		8.29052	4.72873		1	1	3.02311	2.69291	1		2.83	4.14	5.19		2.7	3.31	3.33		1	1	2.36036	6.56428	3.22657		1.05998	3.05206	5.79661		1.32664	4.47847	3.22243		2.24508	1
ICAM1	1	1	1	1	1	1	1	1	1	1		1	1	12.12		4.29233	17.0685		1	1	1	3.06167	4.9399		1.92	10.92	12.47		1.18	1	4.74		1	1	1	7.23201	4.40762		1.01559	2.26387	13.3214		1.36787	0.675823	7.56276		2.87649	2.571
IFI35	1	1	1	1	1	1	1	1	1	1		1	1	3.55		9.77728	5.05223		1	1	2.88757	3.37028	2.52991		4.09	6.53	9.91		4.05	8.44	4.69		1	1	3.12667	5.50384	2.01392		1.0005	5.10301	12.0282		1.98352	7.4042	6.38075		3.78423	2.74208
MKNK1	1	1	1	1	1	1	1	1	1	1		1	3.38	1		6.99692	4.36317		1	1	2.30231	2.62109	1		2.32	4.68	4.78		2.21	5.42	2.79		1	1	2.2509	4.77974	2.62079		1.48683	4.41735	9.28508		0.945171	2.86529	1.77012		2.12092	1
OAS2	1	1	1	1	1	1	1	1	1	1		1	27.05	10.7		107.331	32.9669		1	5.89873	12.4568	7.02744	4.43823		8.79	30.1	29.52		7.17	17.9	15.15		1	1	5.54167	10.3248	6.71218		1.16376	24.0905	66.2991		1.08158	70.1921	30.0997		3.91654	3.25143
SOCS3	1	1	1	1	1	1	1	1	1	1		1	14.82	11.35		74.6811	45.1852		1	1	3.90867	3.76641	5.41139		11.87	9.71	27.59		11.37	23.09	21.37		1	1	1	4.16881	1		0.593998	1.50895	7.86686		1.15444	6.62191	4.32327		3.84076	2.74857
	1	1	1	1	1	1	1	1	1	1		1	1	1		1	1		1	1	1	1	1		1	1	1		1	1	1		1	1	1	1	1		1	1	1		1	1	1		1	1
	1	1	1	1	1	1	1	1	1	1		1	1	1		1	1		1	1	1	1	1		1	1	1		1	1	1		1	1	1	1	1		1	1	1		1	1	1		1	1
CEBPB	1	1	1	1	1	1	1	1	1	1		1	5.64	1		12.886	10.6559		1	1	2.83955	3.55164	6.16445		3.94	6.89	10.01		4.75	14.39	8.52		1	1	1	1	1		1.3103	2.56432	8.16777		0.870964	2.45141	2.49571		2.38569	1
CXCL10	1	1	1	1	1	1	1	1	1	1		1	1	65.73		42.0958	64.2489		1	12.6501	31.4914	28.7394	31.9526		5.97	104.06	142.88		2.79	13.59	56.13		1	1	7.06746	15.8794	7.59074		1	1	1		1	19.9745	236.681		12.7107	4.09428
FAS	1	1	1	1	1	1	1	1	1	1		1	4.48	2.88		6.95426	3.05544		1	1	1	1	2.99467		2.87	5	5.7		2.54	4.29	3.09		1	1	1	11.0147	3.50642		1.12296	2.88679	8.771		1.24843	6.79816	3.77826		1	1
HSH2D	1	1	1	1	1	1	1	1	1	1		1	4.49	1		7.37999	3.1831		1	1	1	2.10329	1		3.19	3.53	2.74		2.47	5.58	3.98		1	1	1	3.28024	1		1.29427	4.93794	8.53154		1.4381	3.14427	1.6363		1	1
IL18R1	1	1	1	1	1	1	1	1	1	1		1	1	1		3.60124	11.6299		1	1	1	4.48737	5.24543		2	5.58	15.87		1	16.08	10.88		1	1	1	6.63548	1		1.17635	1.84203	6.48122		1.49152	1.32225	10.8555		4.7912	3.39791
IL18RAP	1	1	1	1	1	1	1	1	1	1		1	20.53	10.45		104.978	117.276		1	1	0.46294	1	1		7.25	24.29	45.74		9.79	58	22.13		1	1	1	6.80542	2.41162		1.29281	8.74497	38.8442		1.2604	11.0363	22.7563		2.9346	1
IL6	1	1	1	1	1	1	1	1	1	1		1	1	1		8.61323	1		2.66363	3.25543	7.07882	30.1285	24.733		1	9.39	5.18		1	1	2.23		1	1	1	4.61	1		1	3.03459	15.1797		1.45153	6.35709	29.4199		8.02089	1
JAK2	1	1	1	1	1	1	1	1	1	1		1	3.34	1		7.03704	1		1	1	2.51141	2.27827	2.45288		2.48	2.26	2.66		2.49	2.51	2.02		1	1	1	2.46884	1		1.06007	4.25354	14.9795		1.17815	3.27898	1.09997		1	1
MX2	1	1	1	1	1	1	1	1	1	1		1	18.72	5.98		59.4875	20.4067		1	4.42802	9.44821	8.16484	5.04674		7.9	24.99	22.17		5.84	24.18	20.91		1	1	5.16945	13.2675	4.45521		1.17545	14.7349	42.5662		1.53986	34.5223	15.6286		1	1
RIPK2	1	1	1	1	1	1	1	1	1	1		1	4.21	2.42		9.23661	6.1821		1	1	2.21584	2.7376	3.05819		1.74	4.62	3.88		1.89	3.02	1.95		1	1	1	7.25479	4.69134		1.06017	3.04726	10.2868		1.05795	2.47942	2.79159		1	1
TMEM173	1	1	1	1	1	1	1	1	1	1		1	1	2.34		3.92722	3.76975		1	1	1	1	2.0699		2.24	2.56	3.83		2.42	3.24	2.69		1	1	3.59583	2.78942	2.11404		1.03443	2.30592	4.38332		1.46848	1.92239	3.15813		1	1
	1	1	1	1	1	1	1	1	1	1		1	1	1		1	1		1	1	1	1	1		1	1	1		1	1	1		1	1	1	1	1		1	1	1		1	1	1		1	1
AKT3	1	1	1	1	1	1	1	1	1	1		1	1	0.37594		1	0.387838		1	1	1	0.472795	0.493736		1	0.518135	0.47619		0.78125	0.510204	0.3663		1	1	1	0.440516	0.397768		1.01223	0.78764	0.335623		1.27202	0.593328	0.208881		1	1
	1	1	1	1	1	1	1	1	1	1		1	1	1		1	1		1	1	1	1	1		1	1	1		1	1	1		1	1	1	1	1		1	1	1		1	1	1		1	1
	1	1	1	1	1	1	1	1	1	1		1	1	1		1	1		1	1	1	1	1		1	1	1		1	1	1		1	1	1	1	1		1	1	1		1	1	1		1	1
CASP1	1	1	1	1	1	1	1	1	1	1		1	4.69	1		1	1		1	1	3.6817	3.0234	2.27721		5.56	4.88	5.36		4.02	6.77	3.92		1	1	1	3.08553	1		1.07007	3.92812	13.766		1.5368	6.09466	2.4625		1	1
CSF1	1	1	1	1	1	1	1	1	1	1		1	1	2.44		7.42814	7.70264		1	1	2.80344	1	1		2.37	2.84	4.32		1.11	1.36	2.9		1	1	1	1	1		1.15783	3.8391	13.7539		1	1	1		2.38003	1
CSF2RB	1	1	1	1	1	1	1	1	1	1		1	1	1		8.08517	3.80738		1	1	2.53199	3.25213	3.76547		1	1.93	3.38		3.55	3.3	1.97		1	1	1	8.25738	3.63008		1.58391	4.8103	14.4627		0.829437	3.34336	2.44505		1	1
FCGR2A	1	1	1	1	1	1	1	1	1	1		1	1	1		8.21562	3.80355		1	1	1	11.0256	11.3418		3.84	2.35	3.8		3.46	4.25	2.25		1	1	1	7.60712	1		1	6.4357	22.0517		0.893528	3.52305	0.957276		1	1
IL2RA	1	1	1	1	1	1	1	1	1	1		1	1	9.07		1	17.8576		1	1	3.174	4.45686	6.85981		1.05	10.88	21.7		1.41	33.1	14.38		1	1	1	5.57593	5.85819		1	1	1		1.16681	0.815413	37.6204		1	1
ITGAM	1	1	1	1	1	1	1	1	1	1		1	3.89	1		8.89093	10.6816		1	1	1	1	2.58831		2.52	5.68	8.34		3.26	9.98	5.47		1	1	2.34055	4.16995	2.71849		1	1	1		0.724887	1.7582	3.6073		1	1
MAPK14	1	1	1	1	1	1	1	1	1	1		1	1	1		5.88027	2.53847		1	1	1	1	2.02391		1.98	1.64	3.31		3.56	5.23	2.23		1	1	1	3.3839	1		1	1	1		0.882883	2.67097	1.01186		2.50983	2.5163
MYD88	1	1	1	1	1	1	1	1	1	1		1	3.35	1		6.02517	3.51707		1	1	2.27816	2.03849	1		1.62	4.16	4.37		2.93	6.89	2.7		1	1	3.37305	4.70118	2.63902		1	1	1		0.976808	3.09436	1.94096		1	1
NFKBIA	1	1	1	1	1	1	1	1	1	1		1	1	6.47		4.04723	5.10069		0.319529	0.354474	1	1	1		1.33	6.86	7.03		2.24	9.08	4.78		1	1	1	3.97741	1		1	1	1		0.910622	1.71137	7.60653		4.57762	4.22982
PLAU	1	1	1	1	1	1	1	1	1	1		1	1	6.5		11.7886	28.0314		1	1	1	4.06183	4.07281		1.52	4.53	7.32		1.77	2.43	2.02		1	1	1	9.20521	1		1	1	1		1	1	1		10.5658	6.55921
PLAUR	1	1	1	1	1	1	1	1	1	1		1	1	8.02		11.4429	12.0023		1	1	1	1	6.32962		1.62	8.73	9.63		1	17.62	5.9		1	1	1	15.7402	4.99332		1	1	1		1.08772	1.11785	6.01057		1	1
PSMB9	1	1	1	1	1	1	1	1	1	1		1	3.46	2.38		4.72247	1		1	1	2.3513	2.34713	1		2.7	2.23	2.79		2.75	3.15	2.3		1	1	1	1	1		0.982219	2.04416	5.18844		1.33437	3.23627	1.93762		1	1
PTPN2	1	1	1	1	1	1	1	1	1	1		1	1	2.27		5.39403	1		1	1	1	2.05511	1		1.34	2.64	5.04		2.06	4.81	3.29		1	1	1	4.61589	2.3175		1	1	1		1.30879	2.30687	2.66587		1	1
SOCS1	1	1	1	1	1	1	1	1	1	1		1	11.62	8		9.7639	19.6272		0.409142	1	1	1	1		3.56	8.04	10.62		1.83	4.2	7.14		1	1	1	1	2.31338		1	1	1		1.61883	6.05406	4.14191		6.55643	3.79566
TLR3	1	1	1	1	1	1	1	1	1	1		1	1	2.03		49.4791	15.0661		1	1	3.69581	8.20667	1		1.83	5.08	15.46		1.11	1	5.46		1	1	1	1	1		0.956034	3.65841	26.0019		1.26931	22.1178	15.7457		1	1
TLR4	1	1	1	1	1	1	1	1	1	1		1	1	1		12.9564	4.25676		1	1	9.25056	9.96133	11.6956		3.09	2.74	3.55		3.78	4.28	2.1		1	1	3.71413	13.163	5.02805		1.4705	4.63782	16.8684		1.01992	4.41146	1.51957		1	1
TNFAIP3	1	1	1	1	1	1	1	1	1	1		1	1	4.66		3.24282	3.39408		0.295456	0.362256	0.445589	1	1		1.2	5.67	4.86		1.49	4.39	2.46		1	1	1	4.57319	1		1	1	1		0.829136	1.5416	5.46933		2.62134	2.67591
	1	1	1	1	1	1	1	1	1	1		1	1	1		1	1		1	1	1	1	1		1	1	1		1	1	1		1	1	1	1	1		1	1	1		1	1	1		1	1
ATM	1	1	1	1	1	1	1	1	1	1		1	1	0.440529		1	0.285524		1	1	1	1	0.488433		0.362319	0.31348	0.381679		0.609756	0.22779	0.398406		1	1	1	1	1		0.918644	0.867833	0.45058		1.2394	0.338511	0.373028		1	1
BCL2	1	1	1	1	1	1	1	1	1	1		1	1	0.483092		1	1		1	1	1	1	0.313152		0.404858	0.892857	0.625		1	0.183824	0.529101		1	1	1	0.379466	1		0.915731	0.568738	0.306938		1.04717	0.307579	0.169787		1	1
	1	1	1	1	1	1	1	1	1	1		1	1	1		1	1		1	1	1	1	1		1	1	1		1	1	1		1	1	1	1	1		1	1	1		1	1	1		1	1
	1	1	1	1	1	1	1	1	1	1		1	1	1		1	1		1	1	1	1	1		1	1	1		1	1	1		1	1	1	1	1		1	1	1		1	1	1		1	1
C2	1	1	1	1	1	1	1	1	1	1		1	1	3.44		1	1		1	1	5.3306	5.75772	7.55582		2.09	3.25	9.79		1.27	1.46	6.28		1	1	1	1	1		1.33212	8.2066	21.3713		1	3.91066	22.2586		1	1
CCL2	1	1	1	1	1	1	1	1	1	1		1	1	1		1	598.827		3.56201	1	8.93175	118.734	43.0393		1.16	17.8	5.41		1	4.56	6.2		1	1	1	1	1		1	1	1		1.4138	4.0685	25.1144		20.4314	6.43593
CCL3	1	1	1	1	1	1	1	1	1	1		1	1	1		1	1		1	1	1	3.80008	4.08319		2.15	58.89	23.16		1.53	10.15	5.29		1	1	1	5.92754	1		1	1	1		0.78994	1	5.49706		9.80371	4.14253
CCL8	1	1	1	1	1	1	1	1	1	1		1	1	1		195.623	1		1	1	1	1	1		1.14	12.01	5.59		1	1.61	3.19		1	1	1	1	1		0.767892	11.4792	10.3127		1.33109	10.9112	13.1513		76.4022	18.352
CD163	1	1	1	1	1	1	1	1	1	1		1	1	0.460829		8.9246	1		1	1	1	1	1		3.86	5.14	5.59		2.8	14.65	4.09		1	1	1	1	1		1.22192	6.48325	1		1.00985	1.44338	2.75749		2.88064	1
CXCL11	1	1	1	1	1	1	1	1	1	1		1	1	9.23		538.49	526.781		1	1	1	1	1		1.08	6.92	9.06		1	1	6.09		1	1	1	1	1		1	1	1		1	1	3.87726		122.083	44.4606
DHX58	1	1	1	1	1	1	1	1	1	1		1	1	1		31.8146	17.0796		1	2.22422	3.97001	3.9369	3.66295		1	1	1		1	1	1		1	1	3.72649	4.92384	5.73582		1.09143	10.5133	25.5606		1.11276	16.1057	11.1437		4.48419	3.06753
FCGR1A	1	1	1	1	1	1	1	1	1	1		1	1	1		175.42	117.017		1	1	1	1	1		4.1	9.96	7.46		1.99	9.95	6.9		1	1	4.2779	8.0472	11.1579		1.29306	21.0403	47.559		1	47.1544	46.0395		1	1
HIF1A	1	1	1	1	1	1	1	1	1	1		1	2.57	2.54		3.99949	2.42517		1	1	1	1	2.70925		1.1	2.63	3.18		2.32	3.36	2.68		1	1	1	2.00481	1		1	1	1		1	1	1		1	1
IFNGR2	1	1	1	1	1	1	1	1	1	1		1	1	1		5.91283	3.7885		1	1	2.31071	2.72559	4.36125		2.78	4.18	5.21		3.46	7.14	3.96		1	1	1	6.77663	4.05728		1.2174	2.21812	6.63853		1	1	1		1	1
IL1B	1	1	1	1	1	1	1	1	1	1		1	1	1		9.99089	3.24126		1	1	4.32849	3.62789	1		4.14	4.76	3.14		4.95	7.85	1.79		1	1	1	1	1		0.646201	1.11031	6.10277		0.855265	2.83672	0.503731		1	1
IL4R	1	1	1	1	1	1	1	1	1	1		1	1	2.51		5.64688	3.74769		1	1	1	1	1		2.15	1.77	2.81		2.67	3.07	1.83		1	1	1	2.35307	1		1	1	1		0.98731	2.74402	1.87294		1	1
IRAK3	1	1	1	1	1	1	1	1	1	1		1	1	1		1	1		1	1	1	1	4.2162		1.72	6.14	8.15		1	12.68	8.74		1	1	1	1	1		1.22525	3.00692	8.48352		0.991914	1.12073	3.33862		3.32091	2.64616
NFKB2	1	1	1	1	1	1	1	1	1	1		1	1	2		1	1		1	1	1	1	1		1.26	3.01	3.06		1.39	4.24	2.94		1	1	1	3.07034	1		0.86657	1.25212	2.65488		1	1	1		2.16261	1
PYCARD	1	1	1	1	1	1	1	1	1	1		1	3.14	1		3.22845	2.95824		1	1	2.34302	2.91212	2.02101		2.7	3.82	4.28		2.6	5.59	3.54		1	1	1	1	1		1	1	1		1.42212	2.22701	2.71352		1	1
	1	1	1	1	1	1	1	1	1	1		1	1	1		1	1		1	1	1	1	1		1	1	1		1	1	1		1	1	1	1	1		1	1	1		1	1	1		1	1
CD28	1	1	1	1	1	1	1	1	1	1		1	1	1		1	1		1	1	0.430315	0.340881	1		0.462963	0.37037	0.5		0.704225	0.37594	0.540541		1	1	1	0.148445	0.257028		1	1	1		1.00865	0.389657	0.737247		0.441407	0.492636
CSF1R	1	1	1	1	1	1	1	1	1	1		1	0.126263	0.142248		1	1		1	1	1	1	0.488701		0.952381	0.340136	0.338983		1.12	0.337838	0.242718		1	1	1	0.175991	0.295277		1	1	1		1	1	1		0.187283	0.265514
KLRB1	1	1	1	1	1	1	1	1	1	1		1	1	1		0.222783	1		1	1	1	0.389154	1		0.434783	0.367647	0.438596		0.613497	0.167785	0.444444		1	1	1	0.167184	0.173013		1	1	1		1	1	1		0.297973	0.381746
TRAF5	1	1	1	1	1	1	1	1	1	1		1	0.462963	1		1	1		1	2.61438	2.51695	1	1		0.546448	0.763359	0.47619		0.680272	0.37594	0.510204		1	1	1	1	0.287175		0.824985	0.463819	0.274017		1.26494	0.545628	0.284734		1	1
	1	1	1	1	1	1	1	1	1	1		1	1	1		1	1		1	1	1	1	1		1	1	1		1	1	1		1	1	1	1	1		1	1	1		1	1	1		1	1
	1	1	1	1	1	1	1	1	1	1		1	1	1		1	1		1	1	1	1	1		1	1	1		1	1	1		1	1	1	1	1		1	1	1		1	1	1		1	1
CASP10	1	1	1	1	1	1	1	1	1	1		1	1	1		5.09689	1		1	1	1	1	1		2.06	1.82	2.64		1.38	2.54	2.88		1	1	1	1	1		1.04802	1.5027	4.61427		0.684045	4.06282	1.51984		1	1
CCL20	1	1	1	1	1	1	1	1	1	1		1	1	1		1	1		1	1	1	1	1		1.16	3.05	3.11		1.42	2.7	1.83		1	1	1	17.387	1		1	1	1		1	1.1623	5.51958		14.3468	1
CD14	1	1	1	1	1	1	1	1	1	1		1	1	1		1	5.4308		1	1	1	1	1		0.900901	3.11	3.61		1.46	3.17	2.88		1	1	1	4.73229	3.45848		1	1	1		0.951352	0.544493	2.10145		1	1
CEACAM1	1	1	1	1	1	1	1	1	1	1		1	1	1		1	1		1	1	1	5.23841	14.2053		1	1	1		1.66	5.2	4.46		1	1	1	32.7514	15.3482		1.01634	1.15189	2.72058		0.550019	0.180668	0.597594		3.20308	1
IFITM1	1	1	1	1	1	1	1	1	1	1		1	4.67	1		9.33482	3.5151		1	1	1	1	1		3.13	3.87	5.86		3.01	5.71	4.78		1	1	1	1	1		1	1	1		1.30323	9.83663	4.9984		1	1
IFNGR1	1	1	1	1	1	1	1	1	1	1		1	1	1		4.2912	2.82908		1	1	1	2.03656	2.42056		1.77	1.51	2.87		2.49	2.98	1.36		1	1	1	3.24637	2.63902		1	1	1		1	1	1		1	1
IL10RB	1	1	1	1	1	1	1	1	1	1		1	1	1		3.6607	1		1	1	1	1	1		1.64	2.37	3.15		2	2.68	1.93		1	1	1	1	1		1.20663	1.679	3.45914		1.16679	2.18952	2.09842		1	1
IL18	1	1	1	1	1	1	1	1	1	1		1	1	1		1	1		1	1	1	2.51114	3.32497		0.990099	19.62	7.23		0.862069	2.39	2.85		1	1	1	1	1		1.58587	2.72054	3.31572		1.8911	0.928487	2.05157		1	1
IRF1	1	1	1	1	1	1	1	1	1	1		1	3.95	1		6.25418	3.26512		1	1	1	1	1		1	1.81	2.31		2.79	2.38	1.84		1	1	1	1	1		1	1	1		1.22241	2.77704	0.779992		1	1
IRF5	1	1	1	1	1	1	1	1	1	1		1	1	1		5.0352	1		1	1	1	1	1		1.21	3.65	3.35		1.47	2.68	2.69		1	1	1	1	1		0.975787	2.68067	4.1651		1.16848	3.28495	2.91197		1	1
NOTCH1	1	1	1	1	1	1	1	1	1	1		1	1	1		2.18634	1		1	1	1	1	2.10033		1	1	1		2.14	2.22	1.3		1	1	1	2.7683	1		1.46514	1.80096	4.01351		1	1	1		1	1
RELA	1	1	1	1	1	1	1	1	1	1		1	1	1		3.49852	2.98121		1	1	1	1	1		1.43	2.15	2.96		1.36	2.25	2.28		1	1	1	2.88522	1		1	1	1		1.55674	1.57465	3.85316		1	1
RELB	1	1	1	1	1	1	1	1	1	1		1	1	5.14		1	1		1	1	1	1	1		1.37	3.52	5.22		1.18	3.97	2.93		1	1	1	2.86417	2.60268		1	1	1		1.31836	1.44455	3.11525		1	1
RNASEL	1	1	1	1	1	1	1	1	1	1		1	1	1		7.49176	4.42265		1	1	2.90452	3.20883	1		1.85	2.03	3.51		1.64	2.91	2.72		1	1	1	1	1		1.1531	3.13195	13.3039		1	1	1		1	1
STAT3	1	1	1	1	1	1	1	1	1	1		1	1	1		4.66416	2.72052		1	1	1	1	1		1	1	1		2.1	1.98	1.75		1	1	2.08885	2.8465	1		0.993981	1.39058	3.87687		0.817507	2.13588	1.11982		1	1
TAP2	1	1	1	1	1	1	1	1	1	1		1	1	1		1	1		1	1	1	1	1		1.73	1.4	2.48		1.94	2.25	1.74		1	1	1	2.57193	1		0.997708	2.11756	5.43255		0.937191	2.7323	2.81705		1	1
TNF	1	1	1	1	1	1	1	1	1	1		1	1	1		1	9.42733		1	1	1	1	1		1.34	4.45	4.01		1.25	3.31	2.76		1	1	1	4.08069	1		1.54402	1.40331	4.59689		1	1	1		1	1
VCAM1	1	1	1	1	1	1	1	1	1	1		1	1	1		1	22.8739		1	1	1	1	1		1	3.8	4.77		1	1.42	3.26		1	1	1	1	1		1	1	1		1.29394	1	16.2207		25.2754	4.65193
	1	1	1	1	1	1	1	1	1	1		1	1	1		1	1		1	1	1	1	1		1	1	1		1	1	1		1	1	1	1	1		1	1	1		1	1	1		1	1
CCL5	1	1	1	1	1	1	2.08	2.12	1	1		1	1	0.28169		1	1		1	1	1	1	1		0.497512	0.271003	0.353357		0.70922	0.537634	0.322581		1	1	1	0.31937	0.340875		1	1	1		1.7242	0.557908	0.354977		1	1
CD247	1	1	1	1	1	1	1	1	1	1		1	1	1		1	1		1	1	1	1	1		0.406504	0.316456	0.212314		0.704225	0.18797	0.28169		1	1	1	0.322335	0.183011		0.985215	0.576597	0.45699		1.46358	0.432215	0.303775		1	1
FYN	1	1	1	1	1	1	1	1	1	1		1	1	1		1	1		1	1	1	1	1		0.458716	0.617284	0.480769		0.719424	0.421941	0.507614		1	1	1	0.439947	1		0.929293	0.674984	0.384901		1.34186	0.734612	0.413611		1	1
HLA-DMA	1	1	1	1	1	1	1	1	1	1		1	0.251256	1		1	1		1	1	1	0.481098	0.373768		0.584795	0.283286	0.30303		0.787402	0.196078	0.229885		1	1	1	0.168518	0.136004		1	1	1		1	1	1		1	1
RPS6KA5	1	1	1	1	1	1	1	1	1	1		1	1	1		1	1		1	0.405914	0.359954	0.36673	0.36844		0.934579	0.49505	0.961538		0.719424	0.396825	0.740741		1	1	1	0.483907	1		1	1	1		1	1	1		0.443276	0.455614
ZAP70	1	1	1	1	1	1	1	1	1	1		1	1	1		1	1		1	1	1	0.475678	1		0.540541	0.357143	0.357143		0.546448	0.292398	0.357143		1	1	1	0.214687	0.145724		1.17096	0.623495	0.289707		1	1	1		1	1
	1	1	1	1	1	1	1	1	1	1		1	1	1		1	1		1	1	1	1	1		1	1	1		1	1	1		1	1	1	1	1		1	1	1		1	1	1		1	1
	1	1	1	1	1	1	1	1	1	1		1	1	1		1	1		1	1	1	1	1		1	1	1		1	1	1		1	1	1	1	1		1	1	1		1	1	1		1	1
BTK	1	1	1	1	1	1	1	1	1	1		1	1	1		3.01332	1		1	1	1	1	1		1	1	1		1.27	2.78	1.47		1	1	1	2.17917	2.54912		0.822893	1.17969	2.32339		1	1	1		1	1
CCRL1	1	1	1	1	1	1	1	1	1	1		1	1	1		1	1		1	1	1	1	3.28912		1	1.37	2.95		1	1.32	2.1		1	1	1	1	1		1	1	1		0.869313	0.947572	9.44097		1	1
CXCL2	1	1	1	1	1	1	1	1	1	1		1	1	1		1	1		1	1	1	2.55685	1		1	1	1		1	1	1		1	1	1	2.81389	1		1	1	1		1.59834	0.613539	3.08998		3.3921	4.93128
ENTPD1	1	1	1	1	1	1	1	1	1	1		1	1	1		3.44508	1		1	1	1	1	1		2.45	1.28	1.52		2.03	2.32	1.09		1	1	2.22751	1	1		1	1	1		1	1	1		1	1
HAVCR2	1	1	1	1	1	1	1	1	1	1		1	1	1		16.077	56.8442		1	1	1	1	1		1.06	1.51	2.11		1.1	1	2.32		1	1	1	1	1		1	1	1		1	1	1		1	2.03505
IFNAR2	1	1	1	1	1	1	1	1	1	1		1	1	1		1	1		1	1	2.27541	2.51477	3.45556		1.93	2.14	3.09		1.82	2.89	2.16		1	1	1	1	1		1.64632	1.9231	6.51674		1	1	1		1	1
IRAK2	1	1	1	1	1	1	1	1	1	1		1	1	1		2.62947	1		1	1	1	1	1		1.01	1.62	2.38		1	1	1		1	1	1	1	1		1	1	1		1.6865	1	2.08622		4.80279	4.56483
MAFF	1	1	1	1	1	1	1	1	1	1		1	1	1		1	1		1	1	1	1	1		1.46	2.19	2.95		0.980392	1.2	2		1	1	1	1	1		1	1	1		1	1.52959	3.11058		2.78589	2.3091
PRKCB	1	1	1	1	1	1	1	1	1	1		1	1	1		3.56671	1		1	1	1	1	1		1.01	2.25	2.28		2.16	3.17	1.92		1	1	1	1	1		0.952106	1.79957	2.31543		1	1	1		1	1
PRKCD	1	1	1	1	1	1	1	1	1	1		1	1	1		3.07218	2.76771		1	1	1	1	1		1	1	1		1.8	3.12	1.69		1	1	1	2.45161	1		1.18974	1.97961	6.20167		1	1	1		1	1
ROCK2	1	1	1	1	1	1	1	1	1	1		1	1	1		3.47326	1		1	1	1	1	1		1.52	2.02	2.59		1	1	1		1	1	1	1	1		1.19597	2.17792	6.43844		1.07432	2.21166	1.49606		1	1
SYK	1	1	1	1	1	1	1	1	1	1		1	1	1		2.59188	1		1	1	1	1	1		1	1	1		1.91	2.64	1.6		1	1	1	2.31429	1		1.07929	1.45539	3.00737		1	1	1		1	1
TBK1	1	1	1	1	1	1	1	1	1	1		1	1	1		3.51529	1		1	1	1	1	1		1.25	1.51	2.84		1	1	1		1	1	1	2.38565	1		1.07001	1.5832	3.24405		1	1	1		1	1
TLR8	1	1	1	1	1	1	1	1	1	1		1	1	1		3.34913	1		1	1	1	1	1		2.2	0.746269	1.78		2.56	2.79	1.84		1	1	1	1	1		1.87269	2.69406	8.29568		0.897514	1.35113	0.424102		1	1
TNFRSF17	1	1	1	1	1	1	1	1	1	1		1	1	1		1	1		1	3.33228	4.15507	4.985	6.95866		0.970874	0.943396	2.18		0.900901	0.900901	2.07		1	1	1	1	1		1	1	1		1.5692	0.849555	3.32775		0.317581	1
TNFRSF1B	1	1	1	1	1	1	1	1	1	1		1	1	1		3.72088	1		1	1	1	1	1		1.34	2.09	3.55		1.95	2.79	2.82		1	1	1	2.57477	1		1	1	1		1	1	1		1	1
TNFSF4	1	1	1	1	1	1	1	1	1	1		1	1	1		1	1		1	1	1	1	1		1.14	1.43	2.63		1.28	2.49	2.12		1	1	1	1	1		1.15988	1.21626	2.66084		1	1.04344	2.19318		1	1
TRAF3	1	1	1	1	1	1	1	1	1	1		1	1	3.07		1	1		1	1	1	1	1		0.662252	1.69	2.89		0.724638	1.31	2.3		1	1	1	1	1		1	1	1		1.17338	0.679615	2.24467		1	1
TRANK1	1	1	1	1	1	1	1	1	1	1		1	1	1		9.87815	2.74419		1	1	2.25278	1	1		1	1	1		1	1	1		1	1	2.26941	4.76211	1		1.1068	2.34855	6.44515		1	1	1		1	1
TRIM14	1	1	1	1	1	1	1	1	1	1		1	1	1		8.67118	4.25376		1	2.32192	3.90245	3.20262	2.29203		1	1	1		1	1	1		1	1	1	3.97223	3.53081		1.38488	6.00472	14.6224		1	1	1		1	1
XBP1	1	1	1	1	1	1	1	1	1	1		1	1	1		1	1		1	1	1	2.44392	3.29417		1.5	1.87	2.23		2.15	3.22	1.75		1	1	2.05644	1	0.360982		1	1	1		1	1	1		1	1
	1	1	1	1	1	1	1	1	1	1		1	1	1		1	1		1	1	1	1	1		1	1	1		1	1	1		1	1	1	1	1		1	1	1		1	1	1		1	1
ALOX15	1	1	1	1	1	1	1	1	1	1		1	1	0.15456		1	0.0698752		1	1	2.17613	1	2.01633		0.591716	0.286533	0.266667		1	1	1		1	1	1	1	1		1	1	1		1	1	1		0.0286963	0.0400636
CASP2	1	1	1	1	1	1	1	1	1	1		1	1	1		1	1		1	1	1	1	1		0.469484	0.487805	0.497512		0.680272	0.44843	0.636943		1	1	1	0.492621	0.327598		1	1	1		1.03005	0.373974	0.50304		1	1
CCR3	1	1	1	1	1	1	1	1	1	1		1	1	0.31348		1	1		1	1	1	1	1		0.35461	0.251256	0.540541		0.833333	0.425532	0.591716		1	1	1	1	1		1	1	1		1	1	1		0.210684	0.207214
CD19	1	1	1	1	1	1	1	1	1	1		1	1	1		1	1		1	1	1	1	1		0.694444	0.549451	0.492611		0.561798	0.414938	0.684932		1	1	1	0.344904	0.227844		0.701979	0.606019	0.209062		1	1	1		2.3384	1
CD3D	1	1	1	1	1	1	1	1	1	1		1	1	1		1	1		1	1	1	1	1		0.52356	0.265252	0.286533		0.632911	0.199601	0.377358		1	1	1	0.264132	0.174343		0.698395	0.750821	0.369728		1	1	1		1	1
CD3E	1	1	1	1	1	1	1	1	1	1		1	1	1		1	1		1	1	1	1	1		0.420168	0.332226	0.273224		0.641026	0.1443	0.404858		1	1	1	1	1		0.943375	0.687519	0.399835		0.979668	0.37112	0.308517		1	1
CD40LG	1	1	1	1	1	1	1	1	1	1		1	1	1		1	1		1	1	1	1	1		0.483092	0.355872	0.395257		0.571429	0.364964	0.666667		1	1	1	1	1		1	1	1		1.05419	0.347945	0.62192		0.327821	0.474193
CD8B	1	1	1	1	1	1	1	1	1	1		1	1	1		1	1		1	1	1	0.453929	1		0.456621	0.277008	0.260417		0.714286	0.137931	0.251889		1	1	1	0.430917	1		1	1	1		1	1	1		1	1
DPP4	1	1	1	1	1	1	1	1	1	1		1	0.425532	1		1	1		1	1	1	1	1		1	1	1		0.632911	0.325733	0.952381		1	1	1	0.445233	0.45376		1	1	1		1.21747	0.291948	1.00609		1	1
HLA-DOB	1	1	1	1	1	1	1	1	1	1		1	1	0.268817		0.325714	0.209986		1	1	1	1	1		0.520833	0.352113	0.485437		0.684932	0.311526	0.507614		1	1	1	1	1		1	1	1		1	1	1		1	1
KLRD1	1	1	1	1	1	1	1	1	1	1		1	1	1		1	0.251884		1	1	1	1	1		0.436681	0.214592	0.411523		0.724638	0.132979	0.280899		1	1	1	1	1		1	1	1		1.81718	0.628236	0.436923		1	1
KLRG1	1	1	1	1	1	1	1	1	1	1		1	0.471698	0.483092		1	1		1	1	1	1	1		0.401606	0.27248	0.649351		0.529101	0.45045	0.628931		1	1	1	0.264866	0.198884		1	1	1		1	1	1		1	1
LCK	1	1	1	1	1	1	1	1	1	1		1	1	1		1	1		1	1	1	1	1		0.425532	0.248139	0.236407		0.694444	0.197628	0.288184		1	1	1	0.290305	0.1459		1	1	1		1.30931	0.513979	0.429378		1	1
MAP2K4	1	1	1	1	1	1	1	1	1	1		1	1	0.409836		1	0.246473		1	1	1	1	1		1	1	1		0.943396	0.813008	0.392157		1	1	1	1	1		1	1	1		1.54301	0.857724	0.360957		1	1
MAP4K1	1	1	1	1	1	1	1	1	1	1		1	0.299401	1		1	1		1	1	1	1	1		0.520833	0.35461	0.411523		0.735294	0.282486	0.505051		1	1	1	0.297809	0.293319		1	1	1		1	1	1		1	1
PTK2	1	1	1	1	1	1	1	1	1	1		1	1	0.44843		1	1		1	1	1	1	1		1	1	1		0.769231	0.763359	0.340136		1	1	1	0.314675	0.309925		1	1	1		1.52157	0.653972	0.427793		1	1
UBB	1	1	1	1	1	1	1	1	1	1		1	1	0.296736		1	1		1	1	1	1	1		0.934579	0.442478	0.178571		0.769231	0.813008	0.236967		1	1	1	1	1		1	1	1		1	1	1		0.344014	0.296222

## Sheet: Full ERB & Primate DEG Analysis
	D1	D2	D3	D4	D5	D6	D7	D8	D9	D10		EARLY	MID	LATE		4 DPI	7 DPI		1 DPI	3 DPI	5 DPI	7 DPI	9 DPI		Cyno Early	Cyno Mid	Cyno Late		Rhesus Early	Rhesus Mid	Rhesus Late		1 DPI	2 DPI	3 DPI	5 DPI	6 DPI		3 DPI	6 DPI	10 DPI		3 DPI	6 DPI	10 DPI		Fatal Cases	Survivor Cases
ABL1	1	1	1	1	1	1	1	1	1	1		1	1	1		1	1		1	1	1	1	1		1	1	1		1	1	1		1	1	1	1	1		0.964396	0.966807	0.475352		1	1	1		1	1
ADA	1	1	1	1	1	1	1	1	1	1		1	1	1		1	1		1	1	1	1	1		1	1	1		0.925926	0.44843	0.568182		1	1	1	0.36611	0.261064		1	1	1		1	1	1		1	1
ADAR	1	1	1	1	1	1	1	1	1	1		1	1	1		8.11112	4.11121		1	1	2.16984	2.16057	1		1	1	1		1	1	1		1	1	1	3.41018	2.26577		1	1	1		1	1	1		1	1
AGER	1	1	1	1	1	1	1	1	1	1		1	1	1		1	1		1	1	1	1	1		1	1	1		1	1	1		1	1	1	0.442061	1		0.984191	1.53249	2.90014		1.27495	1.77952	2.92079		1	1
AICDA	1	1	1	1	1	1	1	1	1	1		1	1	1		1	1		1	1	1	1	1		1	1	1		1	1	1		1	1	1	1	1		1	1	1		1.38824	1.90879	6.81553		1	1
AKT3	1	1	1	1	1	1	1	1	1	1		1	1	0.37594		1	0.387838		1	1	1	0.472795	0.493736		1	0.518135	0.47619		0.78125	0.510204	0.3663		1	1	1	0.440516	0.397768		1.01223	0.78764	0.335623		1.27202	0.593328	0.208881		1	1
ALOX15	1	1	1	1	1	1	1	1	1	1		1	1	0.15456		1	0.0698752		1	1	2.17613	1	2.01633		0.591716	0.286533	0.266667		1	1	1		1	1	1	1	1		1	1	1		1	1	1		0.0286963	0.0400636
ANXA1	1	1	1	1	1	1	1	1	1	1		1	1	1		1	1		1	1	1	1	1		1	1	1		1	1	1		1	1	2.16223	23.7889	15.3482		0.974459	1.48405	2.16275		1	1	1		1	1
APOBEC3G	1	1	1	1	1	1	1	1	1	1		1	1	1		6.14922	3.4847		1	1	1	1	1		1	1	1		1	1	1		1	1	2.50133	5.45239	3.35749		1	1	1		1	1	1		1	1
ATF2	1	1	1	1	1	1	1	1	1	1		1	1	1		1	1		1	1	1	0.458425	1		1	1	1		1	1	1		1	1	1	1	1		1	1	1		1	1	1		1	1
ATM	1	1	1	1	1	1	1	1	1	1		1	1	0.440529		1	0.285524		1	1	1	1	0.488433		0.362319	0.31348	0.381679		0.609756	0.22779	0.398406		1	1	1	1	1		0.918644	0.867833	0.45058		1.2394	0.338511	0.373028		1	1
B2M	1	1	1	1	1	1	1	1	1	1		1	1	1		3.00863	1		1	1	1	1	2.13239		1	1	1		2.01	2.45	1.31		1	1	1	1	1		1	1	1		1	1	1		1	1
BATF	1	1	1	1	1	1	1	1	1	1		1	1	4.12		9.04627	8.79726		1	2.22421	3.02583	3.5124	2.82673		2.26	5.41	7.63		3	10.71	6.01		1	1	2.28837	8.33549	2.92788		0.981217	3.12154	10.7961		0.84792	2.21159	6.10968		3.07244	2.88448
BCL2	1	1	1	1	1	1	1	1	1	1		1	1	0.483092		1	1		1	1	1	1	0.313152		0.404858	0.892857	0.625		1	0.183824	0.529101		1	1	1	0.379466	1		0.915731	0.568738	0.306938		1.04717	0.307579	0.169787		1	1
BCL10	1	1	1	1	1	1	1	1	1	1		1	1	1		1	1		1	1	1	1	1		1	1	1		1	1	1		1	1	1	2.18593	1		0.929776	1.0112	2.28629		1	1	1		1	1
BID	1	2.13	1	1	2.12	1	1	1	1	1		1	1	1		1	1		1	1	1	1	1		1.13	2.45	2.36		1.53	2.09	1.74		1	1	1	2.18568	1		1	1	1		1	1	1		1	1
BIRC2	1	1	1	1	1	1	1	1	1	1		1	1	1		1	1		1	1	1	1	1		1	1	1		1	1	1		1	1	1	2.54682	1		1	1	1		1	1	1		1	1
BLK	1	1	1	1	1	1	1	1	1	1		1	1	1		1	1		1	1	1	1	1		1	1	1		1	1	1		1	1	1	2.19066	1		0.696666	1	0.274129		1	1	1		2.07644	1
BST2	1	1	1	1	1	1	1	1	1	1		1	6.16	4.14		8.29052	4.72873		1	1	3.02311	2.69291	1		2.83	4.14	5.19		2.7	3.31	3.33		1	1	2.36036	6.56428	3.22657		1.05998	3.05206	5.79661		1.32664	4.47847	3.22243		2.24508	1
BTK	1	1	1	1	1	1	1	1	1	1		1	1	1		3.01332	1		1	1	1	1	1		1	1	1		1.27	2.78	1.47		1	1	1	2.17917	2.54912		0.822893	1.17969	2.32339		1	1	1		1	1
C1QBP	1	1	1	1	1	1	1	1	1	1		1	1	2.34		1	1		1	1	1	1	1		1	1	1		0.740741	0.462963	0.362319		1	1	1	0.475863	0.456916		1	1	1		1	1	1		1	1
C2	1	1	1	1	1	1	1	1	1	1		1	1	3.44		1	1		1	1	5.3306	5.75772	7.55582		2.09	3.25	9.79		1.27	1.46	6.28		1	1	1	1	1		1.33212	8.2066	21.3713		1	3.91066	22.2586		1	1
C3	1	1	1	1	1	1	2.15	1	1	1		1	1	3.34		1	20.2286		1	1	1	1	1		1.12	3.43	5.85		1	2.42	4.48		1	1	1	1	1		1.5251	7.71512	18.9152		1.44488	0.877123	10.0091		9.98518	3.21202
CASP1	1	1	1	1	1	1	1	1	1	1		1	4.69	1		1	1		1	1	3.6817	3.0234	2.27721		5.56	4.88	5.36		4.02	6.77	3.92		1	1	1	3.08553	1		1.07007	3.92812	13.766		1.5368	6.09466	2.4625		1	1
CASP2	1	1	1	1	1	1	1	1	1	1		1	1	1		1	1		1	1	1	1	1		0.469484	0.487805	0.497512		0.680272	0.44843	0.636943		1	1	1	0.492621	0.327598		1	1	1		1.03005	0.373974	0.50304		1	1
CASP8	1	1	1	1	1	1	1	1	1	1		1	1	1		1	1		1	1	1	0.455017	1		1	1	1		1	1	1		1	1	1	1	1		1	1	1		0.956655	1.05308	0.42504		1	1
CASP10	1	1	1	1	1	1	1	1	1	1		1	1	1		5.09689	1		1	1	1	1	1		2.06	1.82	2.64		1.38	2.54	2.88		1	1	1	1	1		1.04802	1.5027	4.61427		0.684045	4.06282	1.51984		1	1
CCL2	1	1	1	1	1	1	1	1	1	1		1	1	1		1	598.827		3.56201	1	8.93175	118.734	43.0393		1.16	17.8	5.41		1	4.56	6.2		1	1	1	1	1		1	1	1		1.4138	4.0685	25.1144		20.4314	6.43593
CCL3	1	1	1	1	1	1	1	1	1	1		1	1	1		1	1		1	1	1	3.80008	4.08319		2.15	58.89	23.16		1.53	10.15	5.29		1	1	1	5.92754	1		1	1	1		0.78994	1	5.49706		9.80371	4.14253
CCL4	1	1	1	1	1	1	1	1	1	1		1	1	1		1	1		1	1	1	1	1		1	1	1		1	1	1		1	1	1	3.57704	1		1.475	1.86807	5.04088		1.09811	0.93743	6.51128		1	1
CCL5	1	1	1	1	1	1	2.08	2.12	1	1		1	1	0.28169		1	1		1	1	1	1	1		0.497512	0.271003	0.353357		0.70922	0.537634	0.322581		1	1	1	0.31937	0.340875		1	1	1		1.7242	0.557908	0.354977		1	1
CCL8	1	1	1	1	1	1	1	1	1	1		1	1	1		195.623	1		1	1	1	1	1		1.14	12.01	5.59		1	1.61	3.19		1	1	1	1	1		0.767892	11.4792	10.3127		1.33109	10.9112	13.1513		76.4022	18.352
CCL20	1	1	1	1	1	1	1	1	1	1		1	1	1		1	1		1	1	1	1	1		1.16	3.05	3.11		1.42	2.7	1.83		1	1	1	17.387	1		1	1	1		1	1.1623	5.51958		14.3468	1
CCL22	1	1	1	1	1	1	1	1	1	1		1	1	1		331.427	1		1	1	1	1	1		1	1	1		1	1	1		1	1	1	1	0.343885		1.44293	7.84051	1		1.90274	2.10405	15.5131		1	1
CCR3	1	1	1	1	1	1	1	1	1	1		1	1	0.31348		1	1		1	1	1	1	1		0.35461	0.251256	0.540541		0.833333	0.425532	0.591716		1	1	1	1	1		1	1	1		1	1	1		0.210684	0.207214
CCR5	1	3.37	3.33	4.81	5.72	3.62	2.42	2.14	1	1		1	1	1		1	1		1	1	3.59211	3.12659	1		1	1	1		0.892857	0.5	0.826446		1	1	1	2.03453	1		1.41905	2.29137	1		1	1	1		1	1
CCR6	1	1	1	1	1	1	1	1	1	1		1	1	1		1	1		1	1	0.426619	0.342149	1		1	1	1		1	1	1		1	1	1	1	1		0.917767	0.596056	0.25248		0.977142	1	3.69304		1	1
CCRL1	1	1	1	1	1	1	1	1	1	1		1	1	1		1	1		1	1	1	1	3.28912		1	1.37	2.95		1	1.32	2.1		1	1	1	1	1		1	1	1		0.869313	0.947572	9.44097		1	1
CD1A	1	1	1	1	1	1	1	1	1	1		1	1	1		1	1		1	1	1	0.272895	0.33258		1	1	1		1	1	1		1	1	1	1	1		1	1	1		1	1	1		1	1
CD14	1	1	1	1	1	1	1	1	1	1		1	1	1		1	5.4308		1	1	1	1	1		0.900901	3.11	3.61		1.46	3.17	2.88		1	1	1	4.73229	3.45848		1	1	1		0.951352	0.544493	2.10145		1	1
CD19	1	1	1	1	1	1	1	1	1	1		1	1	1		1	1		1	1	1	1	1		0.694444	0.549451	0.492611		0.561798	0.414938	0.684932		1	1	1	0.344904	0.227844		0.701979	0.606019	0.209062		1	1	1		2.3384	1
CD163	1	1	1	1	1	1	1	1	1	1		1	1	0.460829		8.9246	1		1	1	1	1	1		3.86	5.14	5.59		2.8	14.65	4.09		1	1	1	1	1		1.22192	6.48325	1		1.00985	1.44338	2.75749		2.88064	1
CD209	1	1	1	1	1	1	1	1	1	1		1	1	1		1	1		1	1	1	0.414117	1		1.07	2.8	3.51		1	1	1		1	1	1	1	1		1	1	1		1	1.16436	7.49237		1	1
CD244	1	1	1	1	1	1	1	1	1	1		1	1	1		1	1		1	1	1	1	1		0.746269	0.434783	1.22		1	1	1		1	1	1	1	1		1	1	1		1	1	1		0.429239	1
CD247	1	1	1	1	1	1	1	1	1	1		1	1	1		1	1		1	1	1	1	1		0.406504	0.316456	0.212314		0.704225	0.18797	0.28169		1	1	1	0.322335	0.183011		0.985215	0.576597	0.45699		1.46358	0.432215	0.303775		1	1
CD274	2.33	4.13	4.17	4.59	4.98	2.99	1	1	1	1		1	8.86	6.05		33.7662	16.0168		1	1	10.9764	16.6058	16.0888		4.56	7.89	8.52		4.44	10.75	8.18		1	1	1	1	1		1.08012	5.31837	28.231		1.5017	9.9445	6.29459		3.56533	3.15705
CD28	1	1	1	1	1	1	1	1	1	1		1	1	1		1	1		1	1	0.430315	0.340881	1		0.462963	0.37037	0.5		0.704225	0.37594	0.540541		1	1	1	0.148445	0.257028		1	1	1		1.00865	0.389657	0.737247		0.441407	0.492636
CD3D	1	1	1	1	1	1	1	1	1	1		1	1	1		1	1		1	1	1	1	1		0.52356	0.265252	0.286533		0.632911	0.199601	0.377358		1	1	1	0.264132	0.174343		0.698395	0.750821	0.369728		1	1	1		1	1
CD3E	1	1	1	1	1	1	1	1	1	1		1	1	1		1	1		1	1	1	1	1		0.420168	0.332226	0.273224		0.641026	0.1443	0.404858		1	1	1	1	1		0.943375	0.687519	0.399835		0.979668	0.37112	0.308517		1	1
CD3EAP	1	1	1	1	1	1	1	1	1	1		1	1	1		1	1		1	1	1	1	1		1	1	1		1	1	1		1	1	1	1	1		1.11446	0.946929	0.347161		1	1	1		1	1
CD4	1	1	1	1	1	1	1	1	1	1		1	0.436681	1		1	1		1	1	1	1	1		1	1	1		1	1	1		1	1	1	1	0.438303		1	1	1		1	1	1		0.357044	0.404135
CD40	1	1	1	1	1	1	1	1	1	1		1	1	1		1	1		1	1	1	1	1		1	1	1		0.588235	0.434783	0.847458		1	1	1	1	0.339151		0.558235	0.645201	0.187502		1	1	3.16843		1	1
CD40LG	1	1	1	1	1	1	1	1	1	1		1	1	1		1	1		1	1	1	1	1		0.483092	0.355872	0.395257		0.571429	0.364964	0.666667		1	1	1	1	1		1	1	1		1.05419	0.347945	0.62192		0.327821	0.474193
CD7	1	1	1	1	1	1	1	1	1	1		1	1	1		1	1		1	1	1	1	1		0.401606	0.33557	0.316456		0.8	0.286533	0.30581		1	1	1	1	1		1.12642	1.37799	2.98207		1	1	1		1	1
CD70	1	1	1	1	1	1	1	1	1	1		1	1	1		1	1		1	1	1	1	1		1	1	1		1	1	1		1	1	1	1	1		1	1	1		0.838316	1.01309	6.386		1	1
CD8A	1	1	1	1	1	1	1	1	1	1		1	1	1		1	1		1	1	1	1	1		1.17	0.555556	0.420168		0.884956	0.446429	0.740741		1	1	1	1	1		1	1	1		1	1	1		1	1
CD8B	1	1	1	1	1	1	1	1	1	1		1	1	1		1	1		1	1	1	0.453929	1		0.456621	0.277008	0.260417		0.714286	0.137931	0.251889		1	1	1	0.430917	1		1	1	1		1	1	1		1	1
CD80	1	1	1	1	1	1	1	1	1	1		1	1	1		1	1		1	1	1	1	1		1	1	1		1	1	1		1	1	1	1	1		1	1	1		1	1	1		3.12483	1
CD83	1	1	1	1	1	1	1	1	1	1		1	1	1		1	1		1	1	1	1	1		1	1	1		1	1	1		1	1	1	5.94688	2.86791		1	0.356982	0.117492		1	1	1		1	1
CD86	1	1	1	1	1	1	1	1	1	1		1	1	1		1	1		1	1	1	1	1		1	1	1		1	1	1		1	1	1	0.282248	0.356013		0.654388	0.864139	0.328441		1	1	1		1	1
CD8A	1	1	1	1	1	1	1	1	1	1		1	1	1		1	1		1	1	1	1	1		1	1	1		1	1	1		1	1	1	0.236006	0.19465		1	1	1		1	1	1		1	1
CD8B	1	1	1	1	1	1	1	1	1	1		1	1	1		1	1		1	1	1	1	1		1	1	1		1	1	1		1	1	1	1	0.353553		1.02503	0.556584	0.240385		1.23204	0.41231	0.837578		1	1
CD99	1	1	1	1	1	1	1	1	1	1		1	1	1		1	1		1	1	1	1	1		1	1	1		0.900901	0.641026	0.384615		1	1	1	0.325753	0.309391		1	1	1		1	1	1		1	1
CDA	1	1	1	1	1	1	1	1	1	1		1	1	1		1	1		1	1	1	2.43856	3.18105		1	1	1		1	1	1		1	1	1	10.6395	7.32665		1	1	1		1	1	1		1	1
CEACAM1	1	1	1	1	1	1	1	1	1	1		1	1	1		1	1		1	1	1	5.23841	14.2053		1	1	1		1.66	5.2	4.46		1	1	1	32.7514	15.3482		1.01634	1.15189	2.72058		0.550019	0.180668	0.597594		3.20308	1
CEBPB	1	1	1	1	1	1	1	1	1	1		1	5.64	1		12.886	10.6559		1	1	2.83955	3.55164	6.16445		3.94	6.89	10.01		4.75	14.39	8.52		1	1	1	1	1		1.3103	2.56432	8.16777		0.870964	2.45141	2.49571		2.38569	1
CFL1	1	1	1	1	1	1	1	1	1	1		1	1	2.11		1	1		1	1	1	1	1		1	1	1		1.43	2.38	1.93		1	1	1	1	1		1	1	1		1	1	1		1	1
CIITA	1	1	1	1	1	1	1	1	1	1		1	1	1		1	1		1	1	1	1	1		0.684932	0.487805	0.309598		0.657895	0.380228	0.490196		1	1	1	1	1		1	1	1		0.765374	0.295042	0.25833		1	1
CMPK2	1	4.08	3.95	4.33	4.61	2.23	1	1	1	1		1	1	1		33.1781	8.60945		1	8.19617	19.1917	36.4834	32.5051		1	1	1		1	1	1		1	1	1	1	1		1	1	1		1	1	1		3.37162	3.06264
COMP	1	1	1	1	1	1	1	1	1	1		1	1	1		1	1		1	1	3.47552	2.68906	1		1	1	1		1	1	1		1	1	1	1	1		1	1	1		1	1	1		1	1
CSF1	1	1	1	1	1	1	1	1	1	1		1	1	2.44		7.42814	7.70264		1	1	2.80344	1	1		2.37	2.84	4.32		1.11	1.36	2.9		1	1	1	1	1		1.15783	3.8391	13.7539		1	1	1		2.38003	1
CSF1R	1	1	1	1	1	1	1	1	1	1		1	0.126263	0.142248		1	1		1	1	1	1	0.488701		0.952381	0.340136	0.338983		1.12	0.337838	0.242718		1	1	1	0.175991	0.295277		1	1	1		1	1	1		0.187283	0.265514
CSF2	1	1	1	1	1	1	1	1	1	1		1	1	1		1	1		1	1	1	1	1		1	1	1		1	1	1		1	1	1	1	1		1	1	1		1.97207	1.31198	5.8506		1	1
CSF2RB	1	1	1	1	1	1	1	1	1	1		1	1	1		8.08517	3.80738		1	1	2.53199	3.25213	3.76547		1	1.93	3.38		3.55	3.3	1.97		1	1	1	8.25738	3.63008		1.58391	4.8103	14.4627		0.829437	3.34336	2.44505		1	1
CX3CL1	1	1	1	1	1	1	1	1	1	1		1	1	1		1	1		1	1	1	1	1		1	1	1		1	1	1		1	1	1	1	1		1	1	1		1.8026	1.82463	19.9387		54.6071	20.5606
CXCL10	1	1	1	1	1	1	1	1	1	1		1	1	65.73		42.0958	64.2489		1	12.6501	31.4914	28.7394	31.9526		5.97	104.06	142.88		2.79	13.59	56.13		1	1	7.06746	15.8794	7.59074		1	1	1		1	19.9745	236.681		12.7107	4.09428
CXCL11	1	1	1	1	1	1	1	1	1	1		1	1	9.23		538.49	526.781		1	1	1	1	1		1.08	6.92	9.06		1	1	6.09		1	1	1	1	1		1	1	1		1	1	3.87726		122.083	44.4606
CXCL2	1	1	1	1	1	1	1	1	1	1		1	1	1		1	1		1	1	1	2.55685	1		1	1	1		1	1	1		1	1	1	2.81389	1		1	1	1		1.59834	0.613539	3.08998		3.3921	4.93128
CXCR2	1	1	1	1	1	1	1	1	1	1		1	1	1		1	1		1	1	1	1	1		1	1	1		1	1	1		1	1	1	1	1		1.8341	3.80128	11.8091		0.723473	2.62334	0.372128		1	1
CXCR3	1	1	1	1	1	1	1	1	1	1		1	1	2.86		1	1		1	1	1	1	1		1	1	1		1	1	1		1	1	1	1	1		1	1	1		1	1	1		1	1
CXCR5	1	1	1	1	1	1	1	1	1	1		1	1	1		1	1		1	1	1	1	1		1	1	1		1	1	1		1	1	1	1	1		1	0.433614	0.178732		1	1	1		1	1
CXCR6	1	1	1	1	1	1	1	1	1	1		1	1	1		1	1		4.27226	3.6222	3.85324	1	1		1	1	1		1	1	1		1	1	1	1	1		1	1	1		1.09491	0.660071	3.52198		1	1
DAXX	1	1	1	1	1	1	1	1	1	1		1	1	2.4		1	1		1	1	1	1	1		1	1	1		1	1	1		1	1	1	1	1		1	1	1		1	1	1		1	1
DDX3X	1	1	1	1	1	1	1	1	1	1		1	1	1		3.07334	1		1	1	1	1	1		1	1	1		1	1	1		1	1	1	1	1		1	1	1		1	1	1		1	1
DDX50	1	1	1	1	1	1	1	1	1	1		1	1	1		1	1		1	1	1	1	1		1	1	1		1	1	1		1	1	1	1	1		0.890504	0.711536	0.467397		1	1	1		1	1
DDX58 (RIG-I)	5.54	15.6	14.3	15.6	16.4	3.95	1	1	1	1		1	1	1		62.6451	16.8859		1	2.99288	5.53903	6.64724	4.89134		9.3	21.91	17.62		5.53	16.75	12.66		1	1	1	3.84984	1		1.28431	15.8205	40.8373		1.37853	44.3964	14.0036		2.46477	1
DHX58	1	1	1	1	1	1	1	1	1	1		1	1	1		31.8146	17.0796		1	2.22422	3.97001	3.9369	3.66295		1	1	1		1	1	1		1	1	3.72649	4.92384	5.73582		1.09143	10.5133	25.5606		1.11276	16.1057	11.1437		4.48419	3.06753
DPP4	1	1	1	1	1	1	1	1	1	1		1	0.425532	1		1	1		1	1	1	1	1		1	1	1		0.632911	0.325733	0.952381		1	1	1	0.445233	0.45376		1	1	1		1.21747	0.291948	1.00609		1	1
DTX3L	2.76	6.26	5.55	6.24	7.15	3.04	1	1	1	1		1	1	1		18.1784	9.13103		1	2.53973	4.17495	3.2841	2.27928		1	1	1		1	1	1		1	1	3.56122	6.39769	4.50023		1.16242	5.16497	16.7989		1	1	1		1	1
EIF2AK2 (PKR)	2.91	7.57	6.59	6.64	6.8	2.51	1	1	1	1		1	1	1		17.4188	6.40318		1	1	4.32889	5.04538	2.66618		5.32	9.6	8.08		3.38	7.52	7.18		1	1	2.37739	4.2806	3.03143		1.20022	5.14741	11.3865		1	1	1		2.5189	2.14131
ENTPD1	1	1	1	1	1	1	1	1	1	1		1	1	1		3.44508	1		1	1	1	1	1		2.45	1.28	1.52		2.03	2.32	1.09		1	1	2.22751	1	1		1	1	1		1	1	1		1	1
ERCC3	1	1	1	1	1	1	1	1	1	1		1	1	1		1	1		1	1	1	1	1		1	1	1		1	1	1		1	1	1	1	0.449522		0.837959	0.735734	0.430817		1	1	1		1	1
F3	1	1	1	1	1	1	1	1	1	1		1	1	1		1	1		1	1	1	1	1		1	1	1		1	1	1		1	1	1	1	1		1.57226	4.95212	12.4884		1	1	1		1	1
FADD	1	1	1	1	1	1	1	1	1	1		1	1	1		1	1		1	1	1	1	1		1	1	1		1	1	1		1	1	1	1	1		1	1	1		1.36618	0.758023	2.76247		1	1
FAS	1	1	1	1	1	1	1	1	1	1		1	4.48	2.88		6.95426	3.05544		1	1	1	1	2.99467		2.87	5	5.7		2.54	4.29	3.09		1	1	1	11.0147	3.50642		1.12296	2.88679	8.771		1.24843	6.79816	3.77826		1	1
FASLG	1	1	1	1	1	1	1	1	1	1		1	1	1		1	1		1	1	1	1	1		1	1	1		1	1	1		1	1	1	1	1		1	1	1		1.61855	0.777882	2.55869		1	1
FCGR1A	1	1	1	1	1	1	1	1	1	1		1	1	1		175.42	117.017		1	1	1	1	1		4.1	9.96	7.46		1.99	9.95	6.9		1	1	4.2779	8.0472	11.1579		1.29306	21.0403	47.559		1	47.1544	46.0395		1	1
FCGR2A	1	1	1	1	1	1	1	1	1	1		1	1	1		8.21562	3.80355		1	1	1	11.0256	11.3418		3.84	2.35	3.8		3.46	4.25	2.25		1	1	1	7.60712	1		1	6.4357	22.0517		0.893528	3.52305	0.957276		1	1
FN1	1	1	1	1	1	1	1	1	1	1		1	1	1		1	1		1	1	1	1	1		1	1	1		1	1	1		1	1	1	0.334137	0.251739		1	1	1		1	1	1		1	1
FOS	1	1	0.396	1	1	1	1	1	1	1		1	1	0.0979432		1	1		1	0.259812	1	1	0.20561		1.59	1	0.27933		0.884956	0.355872	0.257069		1	1	1	1	1		1	1	1		1	1	1		2.87789	2.56624
FOXJ1	1	1	1	1	1	1	1	1	1	1		1	1	1		1	1		1	1	1	1	1		1	1	1		1	1	1		1	1	1	1	1		1	1	1		1	1	16.1611		1	1
FOXP3	1	1	1	1	1	1	1	1	1	1		1	1	1		1	1		1	1	1	1	1		1	1	1		1	1	1		1	1	1	1	1		1	1	1		1.82191	1.09072	4.42127		1	1
FYN	1	1	1	1	1	1	1	1	1	1		1	1	1		1	1		1	1	1	1	1		0.458716	0.617284	0.480769		0.719424	0.421941	0.507614		1	1	1	0.439947	1		0.929293	0.674984	0.384901		1.34186	0.734612	0.413611		1	1
G6PD	1	1	1	1	1	1	1	1	1	1		1	1	1		1	1		1	1	1	1	1		1	1	1		1.78	2.15	0.934579		1	1	1	1	1		1	1	1		1	1	1		1	1
GRB2	1	1	1	1	1	1	1	1	1	1		1	1	1		2.21338	1		1	1	1	1	1		1	1	1		1	1	1		1	1	1	3.45228	1		1.12019	1.17793	2.19374		1	1	1		1	1
GUSB	1	1	1	1	1	1	1	1	1	1		1	1	1		1	1		1	1	1	1	1		0.735294	1.18	2.35		1	1	1		1	1	1	1	1		1	1	1		1	1	1		1	1
GZMA	1	1	1	1	1	1	1	1	1	1		1	1	1		1	1		1	1	1	1	1		0.699301	0.221729	0.555556		1	1	1		1	1	1	0.174896	0.148651		1	1	1		1	1	1		1	1
HAVCR1	1	1	1	1	1	1	1	1	1	1		1	1	1		1	1		1	1	1	1	4.94155		1	1	1		1	1	1		1	1	1	1	1		1	4.89933	5.99198		1	1	1		1	1
HAVCR2	1	1	1	1	1	1	1	1	1	1		1	1	1		16.077	56.8442		1	1	1	1	1		1.06	1.51	2.11		1.1	1	2.32		1	1	1	1	1		1	1	1		1	1	1		1	2.03505
HERC5	2.4	4.18	3.34	3.76	4	1	1	1	1	1		1	1	1		53.8503	13.4993		1	8.49004	24.4008	31.0534	26.1159		1	1	1		1	1	1		1	1	1	1	1		1	1	1		1.90262	102.285	27.1953		3.50728	2.44254
HERC6	2.14	5.27	4.67	4.62	5.16	1	1	1	1	1		1	1	1		25.8124	8.56619		1	3.54157	4.66062	5.26222	5.28148		1	1	1		1	1	1		1	1	4.09797	21.3737	9.06307		0.934257	8.17147	19.1172		1	1	1		3.12597	2.71534
HIF1A	1	1	1	1	1	1	1	1	1	1		1	2.57	2.54		3.99949	2.42517		1	1	1	1	2.70925		1.1	2.63	3.18		2.32	3.36	2.68		1	1	1	2.00481	1		1	1	1		1	1	1		1	1
HLA-A	1	1	1	1	1	1	1	1	1	1		1	1	1		1	1		1	1	1	1	1		1	1	1		3.18	1.95	1.48		1	1	1	1	1		1	1	1		1	1	1		1	1
HLA-DMA	1	1	1	1	1	1	1	1	1	1		1	0.251256	1		1	1		1	1	1	0.481098	0.373768		0.584795	0.283286	0.30303		0.787402	0.196078	0.229885		1	1	1	0.168518	0.136004		1	1	1		1	1	1		1	1
HLA-DOB	1	1	1	1	1	1	1	1	1	1		1	1	0.268817		0.325714	0.209986		1	1	1	1	1		0.520833	0.352113	0.485437		0.684932	0.311526	0.507614		1	1	1	1	1		1	1	1		1	1	1		1	1
HMGB1	1	1	1	1	1	1	1	1	1	1		1	1	1		1	1		1	1	1	1	1		1	1	1		1	1	1		1	1	1	0.417633	0.320191		1	1	1		1	1	1		1	1
HPRT1	1	1	1	1	1	1	1	1	1	1		1	1	2.09		1	1		1	1	1	1	1		1	1	1		1	1	1		1	1	1	1	1		0.701063	0.801048	0.43928		1	1	1		1	1
HRAS	1	1	1	1	1	1	1	1	1	1		1	1	1		1	1		1	1	1	1	1		1	1	1		1	1	1		1	1	1	1	1		1	1	1		1	1	1		3.49558	1
HSH2D	1	1	1	1	1	1	1	1	1	1		1	4.49	1		7.37999	3.1831		1	1	1	2.10329	1		3.19	3.53	2.74		2.47	5.58	3.98		1	1	1	3.28024	1		1.29427	4.93794	8.53154		1.4381	3.14427	1.6363		1	1
ICAM1	1	1	1	1	1	1	1	1	1	1		1	1	12.12		4.29233	17.0685		1	1	1	3.06167	4.9399		1.92	10.92	12.47		1.18	1	4.74		1	1	1	7.23201	4.40762		1.01559	2.26387	13.3214		1.36787	0.675823	7.56276		2.87649	2.571
ICAM5	1	1	1	1	1	1	1	1	1	1		1	1	1		1	1		1	1	1	1	1		1	1	1		1	1	1		1	1	1	1	1		1	9.1721	1		1.57478	1.18983	4.87284		1	1
ICOS	1	1	1	1	1	1	1	1	1	1		1	1	1		1	1		1	1	1	1	1		1	1	1		0.588235	0.338983	1.1		1	1	1	1	1		1.01508	0.796345	0.239533		1	1	1		1	1
IFI35	1	1	1	1	1	1	1	1	1	1		1	1	3.55		9.77728	5.05223		1	1	2.88757	3.37028	2.52991		4.09	6.53	9.91		4.05	8.44	4.69		1	1	3.12667	5.50384	2.01392		1.0005	5.10301	12.0282		1.98352	7.4042	6.38075		3.78423	2.74208
IFI6	11	62	58	71	77.3	16.6	3.81	1	1	1		1	1	1		75.2557	40.4754		1	2.99265	4.70622	4.21991	4.29932		1	1	1		1	1	1		1	1	2.18026	2.95084	2.82843		1	1	1		1.43297	46.4625	55.7092		8.6125	4.52495
IFIH1 (MDA5)	2.34	4.3	3.86	4.4	4.49	1	1	1	1	1		1	1	1		32.3077	10.0506		1	3.0355	5.43278	5.93039	4.41172		6.28	11.65	10.47		3.81	8.72	7.1		1	1	1	1	1		0.745284	6.49341	17.9483		1.02804	16.0655	5.23138		3.60506	3.09968
IFIT1	3.88	11.9	11.1	11.2	13.4	3.43	1	1	1	1		1	15.64	1		1	1		1	22.7355	41.4348	39.7563	35.1172		6.22	14.17	11.02		1	11.28	7.07		1	1	15.9937	80.4391	33.4989		1	1	1		1.69897	20.2315	4.75264		8.73819	3.77959
IFIT2	3.25	9.07	7.74	7.41	9.59	2.98	1	1	1	1		1	124.81	14.37		263.126	58.7643		1	13.1543	37.6134	53.0578	34.7033		26.44	75.64	56.45		9.79	33.03	22.45		1	1	9.13616	20.9722	10.1833		1.94185	103.894	314.353		1.38191	300.3	46.9795		5.03382	1
IFIT3	3.57	11.8	12.3	12.8	14.4	3.84	1	1	1	1		1	97.16	14.23		105.08	26.8115		1	7.95779	13.9736	13.33	11.3212		15.42	29.91	28.29		6.35	16.13	12.33		1	1	1	1	1		1.84382	40.4047	132.864		1.07488	85.5974	26.7709		4.75184	3.11308
IFIT5	2.07	3.7	3.54	4.41	3.93	1	1	1	1	1		1	1	1		1	1		1	2.4415	3.77863	4.83491	3.27022		1	1	1		1	1	1		1	1	1	6.02823	1		1.23031	9.30517	36.09		0.908677	23.5012	7.93394		2.98644	2.37234
IFITM1	1	1	1	1	1	1	1	1	1	1		1	4.67	1		9.33482	3.5151		1	1	1	1	1		3.13	3.87	5.86		3.01	5.71	4.78		1	1	1	1	1		1	1	1		1.30323	9.83663	4.9984		1	1
IFITM3	1	3.58	3.66	4.66	4.87	2.25	1	1	1	1		1	1	1		1	1		1	1	2.24837	3.42242	3.73713		1	1	1		1	1	1		1	1	1	1	1		1	1	1		1	1	1		5.01995	3.90748
IFNA2	1	1	1	1	1	1	1	1	1	1		1	1	1		1	1		1	1	1	1	1		1.15	1.66	2.36		1	1	1		1	1	1	1	1		1	1	1		1	1.4257	18.4889		1	1
IFNA4	1	1	1	1	1	1	1	1	1	1		1	1	1		1	1		1	1	1	0.463569	1		1	1	1		1	1	1		1	1	1	1	1		1	1	1		1	1	1		1	1
IFNAR1	1	1	1	1	1	1	1	1	1	1		1	1	1		2.74399	1		1	1	1	1	1		1	1	1		1	1	1		1	1	1	2.25155	1		1	1	1		1	1	1		1	1
IFNAR2	1	1	1	1	1	1	1	1	1	1		1	1	1		1	1		1	1	2.27541	2.51477	3.45556		1.93	2.14	3.09		1.82	2.89	2.16		1	1	1	1	1		1.64632	1.9231	6.51674		1	1	1		1	1
IFNB1	1	1	1	1	1	1	1	1	1	1		1	1	1		1	1		1	1	1	1	1		1.35	2.87	4.45		1.28	1.87	3.39		1	1	1	1	1		1	1	1		1.67483	2.24539	5.32425		1	1
IFNG	1	1	1	1	1	1	1	1	1	1		1	1	1		1	1		1	1	1	1	6.2355		1	1	1		1	1	1		1	1	1	0.319414	1		1	1	1		1	0.857523	5.08843		2.83898	3.99281
IFNGR1	1	1	1	1	1	1	1	1	1	1		1	1	1		4.2912	2.82908		1	1	1	2.03656	2.42056		1.77	1.51	2.87		2.49	2.98	1.36		1	1	1	3.24637	2.63902		1	1	1		1	1	1		1	1
IFNGR2	1	1	1	1	1	1	1	1	1	1		1	1	1		5.91283	3.7885		1	1	2.31071	2.72559	4.36125		2.78	4.18	5.21		3.46	7.14	3.96		1	1	1	6.77663	4.05728		1.2174	2.21812	6.63853		1	1	1		1	1
IKBKAP	1	1	1	1	1	1	1	1	1	1		1	0.44843	1		1	1		1	1	1	1	1		1	1	1		1	1	1		1	1	1	0.424028	0.395021		1	1	1		1.18302	0.335501	0.380048		1	1
IKBKB	1	1	1	1	1	1	1	1	1	1		1	1	1		1	1		1	1	1	1	0.482971		1	1	1		1	1	1		1	1	1	1	1		1	1	1		1	1	1		1	1
IKBKE	1	1	1	1	1	1	1	1	1	1		1	1	1		1	1		1	1	1	1	1		1	1	1		1	1	1		1	1	1	1	1		1	1	1		1.62555	0.633748	2.84241		1	1
IKBKG	1	1	1	1	1	1	1	1	1	1		1	1	1		1	1		1	1	1	1	1		1	1	1		1	1	1		1	1	1	1	1		1.16877	1.2115	2.23326		1	1	1		1	1
IL1A	1	1	1	1	1	1	1	1	1	1		1	1	1		1	1		1	1	1	1	1		1	1	1		1	1	1		1	1	1	7.56549	5.24157		1	1	1		1.89701	1.41911	8.62736		1	1
IL1B	1	1	1	1	1	1	1	1	1	1		1	1	1		9.99089	3.24126		1	1	4.32849	3.62789	1		4.14	4.76	3.14		4.95	7.85	1.79		1	1	1	1	1		0.646201	1.11031	6.10277		0.855265	2.83672	0.503731		1	1
IL10RB	1	1	1	1	1	1	1	1	1	1		1	1	1		3.6607	1		1	1	1	1	1		1.64	2.37	3.15		2	2.68	1.93		1	1	1	1	1		1.20663	1.679	3.45914		1.16679	2.18952	2.09842		1	1
IL12B	1	1	1	1	1	1	1	1	1	1		1	1	1		1	1		1	1	1	1	1		1	1	1		1	1	1		1	1	1	1	1		1	1	1		1.44057	1.88474	6.63985		1	1
IL15	1	1	2.08	2.61	2.42	1	1	1	1	1		1	1	1		1	1		1	1	2.27987	2.29721	1		1.18	1.4	3.25		1.42	1.63	3.29		1	1	1	1	1		0.980612	2.09276	1.43158		1	1	1		1	1
IL17A	1	1	1	1	1	1	1	1	1	1		1	1	1		1	1		1	1	1	1	1		1	1	1		1	1	1		1	1	1	1	1		1	1	1		1.46277	1.85784	3.51569		1	1
IL18	1	1	1	1	1	1	1	1	1	1		1	1	1		1	1		1	1	1	2.51114	3.32497		0.990099	19.62	7.23		0.862069	2.39	2.85		1	1	1	1	1		1.58587	2.72054	3.31572		1.8911	0.928487	2.05157		1	1
IL18RAP	1	1	1	1	1	1	1	1	1	1		1	20.53	10.45		104.978	117.276		1	1	0.46294	1	1		7.25	24.29	45.74		9.79	58	22.13		1	1	1	6.80542	2.41162		1.29281	8.74497	38.8442		1.2604	11.0363	22.7563		2.9346	1
IL18R1	1	1	1	1	1	1	1	1	1	1		1	1	1		3.60124	11.6299		1	1	1	4.48737	5.24543		2	5.58	15.87		1	16.08	10.88		1	1	1	6.63548	1		1.17635	1.84203	6.48122		1.49152	1.32225	10.8555		4.7912	3.39791
IL21R	1	1	1	1	1	1	1	1	1	1		1	1	3.09		1	1		1	1	1	1	1		0.775194	1.09	3.09		1	1	1		1	1	1	1	1		1	1	1		0.846982	0.735263	2.90688		1	1
IL23A	1	1	1	1	1	1	1	1	1	1		1	1	1		1	1		1	1	0.301661	0.221036	1		1	1	1		1	1	1		1	1	1	1	1		1.24745	1.79543	10.6834		1	0.612847	6.58384		1	1
IL28A	1	1	1	1	1	1	1	1	1	1		1	1	1		1	1		1	1	1	1	1		1	1	1		1	1	1		1	1	1	1	1		1	1	1		1	1.89273	11.7928		1	1
IL28B	1	1	1	1	1	1	1	1	1	1		1	1	1		1	1		1	1	1	1	1		1	1	1		1	1	1		1	1	1	1	1		1	1	1		1	1.30005	37.6099		1	1
IL29	1	1	1	1	1	1	1	1	1	1		1	1	1		1	1		1	1	1	1	3.62665		1	1	1		1	1	1		1	1	1	1	1		1	1	1		1.47382	1	24.065		1	1
IL2	1	1	1	1	1	1	1	1	1	1		1	1	1		1	1		1	1	1	1	1		1.18	1.7	2.49		1.27	2.25	1.38		1	1	1	1	1		1	0.160434	1		1	1	1		1	1
IL2RA	1	1	1	1	1	1	1	1	1	1		1	1	9.07		1	17.8576		1	1	3.174	4.45686	6.85981		1.05	10.88	21.7		1.41	33.1	14.38		1	1	1	5.57593	5.85819		1	1	1		1.16681	0.815413	37.6204		1	1
IL33	1	1	1	1	1	1	1	1	1	1		1	1	1		1	1		1	1	1	1	1		1.15	1.78	2.95		1.04	1.2	2.98		1	1	1	1	1		1	1	1		1	1	1		221.752	82.5005
IL4	1	1	1	1	1	1	1	1	1	1		1	1	1		1	1		1	1	4.98057	4.02589	1		1	1	1		1.33	2.15	1.74		1	1	1	1	1		1	1	1		1	1.23266	6.54792		0.210636	0.116561
IL4R	1	1	1	1	1	1	1	1	1	1		1	1	2.51		5.64688	3.74769		1	1	1	1	1		2.15	1.77	2.81		2.67	3.07	1.83		1	1	1	2.35307	1		1	1	1		0.98731	2.74402	1.87294		1	1
IL5	1	1	1	1	1	1	1	1	1	1		1	1	1		1	1		1	3.49589	5.04418	5.846	1		1	1	1		1	1	1		1	1	1	1	1		1	1	1		1	1	1		1	1
IL6	1	1	1	1	1	1	1	1	1	1		1	1	1		8.61323	1		2.66363	3.25543	7.07882	30.1285	24.733		1	9.39	5.18		1	1	2.23		1	1	1	4.61	1		1	3.03459	15.1797		1.45153	6.35709	29.4199		8.02089	1
IL6R	1	1	1	1	1	1	1	1	1	1		1	1	1		3.68876	1		1	1	1	1	1		1	1	1		2.14	2.12	0.877193		1	1	1	0.400864	0.366021		1.38184	2.1104	8.65848		1	1	1		1	1
IL8	1	1	1	1	1	1	1	1	1	1		0.107643	1	1		1	1		1	1	1	1	1		1	1	1		1	1	1		1	1	1	10.2572	1		1	1	1		0.8791	0.33151	0.296813		1	1
IL8RB	1	1	1	1	1	1	1	1	1	1		1	1	1		1	1		1	1	10.6714	19.2158	14.0075		1	1	1		1	1	1		1	1	1	5.50816	6.5726		1	1	1		1	1	1		1	1
IL9	1	1	1	1	1	1	1	1	1	1		1	1	1		1	1		1	1	1	1	1		1.34	1.6	3.22		1.6	1.91	2.01		1	1	1	1	1		1	1	1		0.629736	1.33587	6.38914		1	1
IL10	1	1	1	1	1	1	1	1	1	1		1	1	1		1	1		0.448289	1	1	1	1		1	1	1		1	1	1		1	1	1	1	1		1	1	1		1.32712	0.844829	3.05533		5.14577	3.97735
IL10RA	1	1	1	1	1	1	1	1	1	1		1	1	1		1	1		1	1	1	1	0.490846		1	1	1		1	1	1		1	1	1	1	1		1	1	1		1	1	1		1	1
IL10RB	1	1	1	1	1	1	1	1	1	1		1	1	1		1	1		1	1	1	1	1		1	1	1		1	1	1		1	1	1	4.35126	2.94519		1	1	1		1	1	1		1	1
IL13	1	1	1	1	1	1	1	1	1	1		1	1	1		1	1		1	1	1	1	1		1	1	1		1	1	1		1	1	1	63.3175	41.3553		1	1	1		1.66974	1	24.0305		1	1
IRAK2	1	1	1	1	1	1	1	1	1	1		1	1	1		2.62947	1		1	1	1	1	1		1.01	1.62	2.38		1	1	1		1	1	1	1	1		1	1	1		1.6865	1	2.08622		4.80279	4.56483
IRAK3	1	1	1	1	1	1	1	1	1	1		1	1	1		1	1		1	1	1	1	4.2162		1.72	6.14	8.15		1	12.68	8.74		1	1	1	1	1		1.22525	3.00692	8.48352		0.991914	1.12073	3.33862		3.32091	2.64616
IRAK4	1	1	1	1	1	1	1	1	1	1		1	1	1		1	1		1	1	1	1	1		1.36	3.08	2.09		1	1	1		1	1	1	1	1		1	1	1		1	1	1		1	1
IRF1	1	1	1	1	1	1	1	1	1	1		1	3.95	1		6.25418	3.26512		1	1	1	1	1		1	1.81	2.31		2.79	2.38	1.84		1	1	1	1	1		1	1	1		1.22241	2.77704	0.779992		1	1
IRF3	1	1	1	1	1	1	1	1	1	1		1	1	1		1	1		1	1	1	1	1		1	1	1		1	1	1		1	1	1	1	1		0.928523	0.875982	0.414394		1	1	1		1	1
IRF4	1	1	1	1	1	1	1	1	1	1		1	1	1		1	1		1	1	1	1	1		0.469484	0.49505	0.961538		0.632911	0.275482	0.892857		1	1	1	2.09345	1		0.772842	0.68284	0.294008		1	1	1		1	1
IRF5	1	1	1	1	1	1	1	1	1	1		1	1	1		5.0352	1		1	1	1	1	1		1.21	3.65	3.35		1.47	2.68	2.69		1	1	1	1	1		0.975787	2.68067	4.1651		1.16848	3.28495	2.91197		1	1
IRF7	5.79	20.7	20	23.4	24.7	6.84	1	1	1	1		1	19.87	5.02		41.2339	17.7648		1	3.45914	8.81211	9.68912	6.01948		10.08	12.18	12.53		9.06	20.2	18.3		1	1	3.35937	3.37081	2.90793		1.73955	15.8828	31.5796		1.35703	9.9111	5.69575		6.64068	4.32034
IRF8	1	1	1	1	1	1	1	1	1	1		1	1	1		1	1		1	1	1	1	1		0.869565	0.636943	0.462963		1.03	0.42735	0.609756		1	1	1	0.236108	0.197453		1	1	1		1	1	1		1	1
IRF9	1	1	1	1	2.24	1	1	1	1	1		1	1	1		8.23551	4.19981		1	1	2.50012	2.12509	1		1	1	1		1	1	1		1	1	1	3.5261	2.62079		1.30401	3.07616	6.44104		1	1	1		1	1
ISG15	5.89	24.4	25.5	20.5	26	6.4	1	1	1	1		1	1	1		342.661	136.348		1	8.16252	24.4668	31.4489	31.1517		1	1	1		1	1	1		1	1	1	43.1723	25.8125		1.6067	86.1465	154.351		1.1819	518.667	214.225		14.3733	5.97062
ISG20	1	6.09	4.58	4.9	5.56	2.34	1	1	1	1		1	6.04	3.77		11.5246	5.95244		1	1	1	1	1		2.4	7.77	6.99		1.76	5.68	5.95		1	1	2.51269	5.15706	2.80856		0.866785	2.95435	5.94346		1	1	1		2.25436	1
ITGAM	1	1	1	1	1	1	1	1	1	1		1	3.89	1		8.89093	10.6816		1	1	1	1	2.58831		2.52	5.68	8.34		3.26	9.98	5.47		1	1	2.34055	4.16995	2.71849		1	1	1		0.724887	1.7582	3.6073		1	1
ITGAX	1	1	1	1	1	1	1	1	1	1		1	1	1		2.57429	1		1	1	1	0.332865	0.238912		1	1	1		1	1	1		1	1	1	2.16959	1		1	1	1		1	1	1		1	1
JAK1	1	1	1	1	1	1	1	1	1	1		1	1	1		1	1		1	1	1	1	1		1	1	1		1	1	1		1	1	1	0.313304	0.289172		1	1	1		1.03477	0.697113	0.427473		1	1
JAK2	1	1	1	1	1	1	1	1	1	1		1	3.34	1		7.03704	1		1	1	2.51141	2.27827	2.45288		2.48	2.26	2.66		2.49	2.51	2.02		1	1	1	2.46884	1		1.06007	4.25354	14.9795		1.17815	3.27898	1.09997		1	1
JAK3	1	1	1	1	1	1	1	1	1	1		1	1	1		1	1		1	1	1	1	1		0.645161	1.57	2.25		0.970874	1.65	2.07		1	1	1	1	1		1	1	1		1.54118	0.774182	3.58551		1	1
JUN	1	1	1	1	1	1	1	1	1	1		1	1	3.97		1	1		0.1299	0.169333	0.164138	0.364138	1		1	1	1		1	1	1		1	0.337167	0.320837	2.96206	1		1	1	1		1	1	1		4.9985	3.16226
KEAP1	1	1	1	1	1	1	1	1	1	1		1	1	1		1	1		1	1	1	1	1		1	1	1		1	1	1		1	1	1	1	1		1	1	1		1.13068	0.939789	2.59978		1	1
KIT	1	1	1	1	1	1	1	1	1	1		1	1	1		1	1		1	1	1	1	1		1	1	1		1	1	1		1	1	1	0.373104	1		1	1	1		1.16685	0.634641	2.27053		0.357178	1
KLRB1	1	1	1	1	1	1	1	1	1	1		1	1	1		0.222783	1		1	1	1	0.389154	1		0.434783	0.367647	0.438596		0.613497	0.167785	0.444444		1	1	1	0.167184	0.173013		1	1	1		1	1	1		0.297973	0.381746
KLRC1	1	1	1	1	1	1	1	1	1	1		1	1	1		1	1		1	1	1	1	1		1	1	1		1	1	1		1	1	1	0.315888	0.243164		1	1	1		1	1	1		1	1
KLRD1	1	1	1	1	1	1	1	1	1	1		1	1	1		1	0.251884		1	1	1	1	1		0.436681	0.214592	0.411523		0.724638	0.132979	0.280899		1	1	1	1	1		1	1	1		1.81718	0.628236	0.436923		1	1
KLRF1	1	1	1	1	1	1	1	1	1	1		1	1	1		1	1		1	1	1	1	1		0.46729	0.238663	0.4329		0.389105	0.275482	0.393701		1	1	1	1	1		1.51107	1.80835	6.0336		1	1	1		1	1
KLRG1	1	1	1	1	1	1	1	1	1	1		1	0.471698	0.483092		1	1		1	1	1	1	1		0.401606	0.27248	0.649351		0.529101	0.45045	0.628931		1	1	1	0.264866	0.198884		1	1	1		1	1	1		1	1
KLRK1	1	0.489	1	1	1	1	1	1	1	1		1	0.258398	1		1	0.252969		1	1	1	1	1		0.411523	0.151745	0.149925		0.568182	0.108814	0.190476		1	1	1	1	1		1	1	1		1.49631	0.408786	0.159699		1	1
LCK	1	1	1	1	1	1	1	1	1	1		1	1	1		1	1		1	1	1	1	1		0.425532	0.248139	0.236407		0.694444	0.197628	0.288184		1	1	1	0.290305	0.1459		1	1	1		1.30931	0.513979	0.429378		1	1
LCP2	1	1	1	1	1	1	1	1	1	1		1	1	1		3.9251	1		1	1	1	1	1		1	1	1		1	1	1		1	1	1	1	1		1.27443	1.8637	6.13502		1	1	1		1	1
LGALS9	1	1	1	1	7.35	1	1	1	1	1		1	1	1		1	1		1	1	2.37389	2.18469	1		1	1	1		1	1	1		1	1	2.50508	2.80938	2.14355		1.44744	8.83224	10.2215		1	1	1		2.13173	1
LIF	1	1	1	1	1	1	1	1	1	1		1	1	1		1	1		1	1	1	1	1		1	1	1		1	1	1		1	1	1	1	1		1.40937	2.7593	9.96122		1	1	1		4.49584	1
LIMK1	1	1	1	1	1	1	1	1	1	1		1	1	1		1	1		1	1	1	1	1		1	1	1		1	1	1		1	1	1	0.492285	1		1	1	1		1	1	1		1	1
LTA	1	1	1	1	1	1	1	1	1	1		1	1	1		1	1		1	1	1	1	1		1	1	1		1	1	1		1	1	1	1	1		1.17048	1.51426	3.83982		1.46179	1.70807	2.02036		2.04863	1
LTK	1	1	1	1	1	1	1	1	1	1		1	1	1		1	1		1	1	1	1	1		1	1	1		1	1	1		1	1	1	1	1		1	1	1		1	1	1		0.456766	1
MAFF	1	1	1	1	1	1	1	1	1	1		1	1	1		1	1		1	1	1	1	1		1.46	2.19	2.95		0.980392	1.2	2		1	1	1	1	1		1	1	1		1	1.52959	3.11058		2.78589	2.3091
MAP2K1	1	1	1	1	1	1	1	1	1	1		1	1	1		1	1		1	1	1	1	1		1	1	1		1.24	1.7	2.38		1	1	1	1	1		1	1	1		1	1	1		1	1
MAP2K4	1	1	1	1	1	1	1	1	1	1		1	1	0.409836		1	0.246473		1	1	1	1	1		1	1	1		0.943396	0.813008	0.392157		1	1	1	1	1		1	1	1		1.54301	0.857724	0.360957		1	1
MAP3K1	1	1	1	1	1	1	1	1	1	1		1	1	0.333333		1	1		1	1	1	1	0.429406		1	1	1		1	1	1		1	1	1	1	1		1	1	1		0.831923	0.842153	0.45717		1	1
MAP3K9	1	1	1	1	1	1	1	1	1	1		1	1	1		1	1		1	1	1	1	1		1	1	1		1	1	1		1	1	1	1	1		0.858736	1.00448	0.381694		1	1	1		1	1
MAP3K14	1	1	1	1	1	1	1	1	1	1		1	1	1		1	1		1	1	1	1	1		1	1	1		1	1	1		1	1	1	0.379962	0.44698		1	1	1		1	1	1		1	1
MAP4K1	1	1	1	1	1	1	1	1	1	1		1	0.299401	1		1	1		1	1	1	1	1		0.520833	0.35461	0.411523		0.735294	0.282486	0.505051		1	1	1	0.297809	0.293319		1	1	1		1	1	1		1	1
MAP4K2	1	1	1	1	1	1	1	1	1	1		1	0.421941	1		1	1		1	1	1	1	1		1	1	1		1	1	1		1	1	1	1	1		1	1	1		1	1	1		1	1
MAP4K4	1	1	1	1	1	1	1	1	1	1		1	1	0.423729		1	1		1	1	1	0.493125	0.432988		1	1	1		1	1	1		1	1	1	1	1		1	1	1		1	1	1		1	1
MAPK1	1	1	1	1	1	1	1	1	1	1		1	1	1		1	1		1	1	1	1	1		1	1	1		1	1	1		1	1	1	3.52458	1		1	1	1		1.04155	0.592694	0.471537		1	1
MAPK3	1	1	1	1	1	1	1	1	1	1		1	1	1		1	1		1	1	1	1	1		1	1	1		1.76	2.14	1.57		1	1	1	1	1		1	1	1		1	1	1		1	1
MAPK8	1	1	1	1	1	1	1	1	1	1		1	1	1		1	1		1	1	1	0.493229	0.442348		1	1	1		1	1	1		1	1	1	1	1		1	1	1		1	1	1		1	1
MAPK11	1	1	1	1	1	1	1	1	1	1		1	1	1		1	1		1	1	1	1	1		1	1	1		1	1	1		1	1	1	0.40416	0.447513		1	1	1		0.929035	1.1207	7.48803		3.84764	1
MAPK14	1	1	1	1	1	1	1	1	1	1		1	1	1		5.88027	2.53847		1	1	1	1	2.02391		1.98	1.64	3.31		3.56	5.23	2.23		1	1	1	3.3839	1		1	1	1		0.882883	2.67097	1.01186		2.50983	2.5163
MAPKAPK2	1	1	1	1	1	1	1	1	1	1		1	1	1		1	1		1	1	1	1	1		1	1	1		1	1	1		1	1	1	3.69823	2.86791		1	1	1		1	1	1		1	1
MAPKAPK5	1	1	1	1	1	1	1	1	1	1		1	1	0.487805		1	1		1	1	1	1	1		1	1	1		1	1	1		1	1	1	1	1		1	1	1		1	1	1		1	1
MIF	1	1	1	1	1	1	1	1	1	1		1	1	1		1	1		1	1	1	1	1		1	1	1		1	1	1		1	1	1	3.16247	0.363493		1	1	1		1.5597	0.655335	2.18033		1	1
MKNK1	1	1	1	1	1	1	1	1	1	1		1	3.38	1		6.99692	4.36317		1	1	2.30231	2.62109	1		2.32	4.68	4.78		2.21	5.42	2.79		1	1	2.2509	4.77974	2.62079		1.48683	4.41735	9.28508		0.945171	2.86529	1.77012		2.12092	1
MX1	2.16	3.4	3.35	3.72	3.64	2.01	1	1	1	1		1	45.18	15.86		117.285	53.4006		1	5.07201	13.1246	33.1474	8.48296		12.98	56.82	58.26		7.67	37.32	38.38		1	1	8.07262	19.184	7.07582		1.62545	35.5645	84.3894		1.26418	72.667	45.7393		4.31486	3.56779
MX2	1	1	1	1	1	1	1	1	1	1		1	18.72	5.98		59.4875	20.4067		1	4.42802	9.44821	8.16484	5.04674		7.9	24.99	22.17		5.84	24.18	20.91		1	1	5.16945	13.2675	4.45521		1.17545	14.7349	42.5662		1.53986	34.5223	15.6286		1	1
MYC	1	1	1	1	1	2.02	1	2.22	1	1		1	1	1		1	1		1	2.26763	2.51325	2.09743	1		1	1	1		0.704225	0.26455	0.909091		1	1	1	1	1		1	1	1		1	1	1		1	1
MYD88	1	1	1	1	1	1	1	1	1	1		1	3.35	1		6.02517	3.51707		1	1	2.27816	2.03849	1		1.62	4.16	4.37		2.93	6.89	2.7		1	1	3.37305	4.70118	2.63902		1	1	1		0.976808	3.09436	1.94096		1	1
NCAM1	1	1	1	1	1	1	1	1	1	1		1	1	1		1	1		1	1	0.243654	0.0882742	0.127418		1.16	1.54	2.05		1.37	2.68	1.4		1	1	1	0.268734	0.187271		1.04725	0.416261	0.164605		0.996526	1	2.16407		1	1
NCR1	1	1	1	1	1	1	1	1	1	1		1	1	1		1	1		1	1	1	1	1		1	1	1		1	1	1		1	1	1	1	1		1.36807	0.91342	2.77522		1.10472	0.622207	5.56704		1	1
NEURL3	1	1	1	1	1	1	1	1	1	1		1	1	1		1	1		0.338617	1	1	4.5649	3.3191		1	1	1		1	1	1		1	1	1	1	1		1.82535	6.89505	6.82107		1	1	1		6.35475	1
NFATC1	1	1	1	1	1	1	1	1	1	1		1	1	1		1	1		1	1	1	1	1		1	1	1		1	1	1		1	1	1	3.06467	1		1.09482	1.09571	2.03938		1.07737	0.323723	1.04381		1	1
NFKB1	1	1	1	1	1	1	1	1	1	1		1	1	1		1	1		1	1	1	1	1		0.833333	1.92	2.04		1.57	2.18	1.28		1	1	1	2.82226	1		1	1	1		1	1	1		1	1
NFKB2	1	1	1	1	1	1	1	1	1	1		1	1	2		1	1		1	1	1	1	1		1.26	3.01	3.06		1.39	4.24	2.94		1	1	1	3.07034	1		0.86657	1.25212	2.65488		1	1	1		2.16261	1
NFKBIA	1	1	1	1	1	1	1	1	1	1		1	1	6.47		4.04723	5.10069		0.319529	0.354474	1	1	1		1.33	6.86	7.03		2.24	9.08	4.78		1	1	1	3.97741	1		1	1	1		0.910622	1.71137	7.60653		4.57762	4.22982
NFKBIZ	1	1	1	1	1	1	1	1	1	1		1	1	1		1	1		1	1	1	1	1		1	1	1		1	1	1		1	1	1	1	1		0.828895	1.20711	2.18465		1	1	1		1	1
NOS2	1	1	1	1	1	1	1	1	1	1		1	1	1		1	1		1	1	1	1	1		1	1	1		1	1	1		1	1	1	1	1		1	16.3489	8.89982		1	0.727794	7.98866		1	1
NOS3	1	1	1	1	1	1	1	1	1	1		1	1	1		1	85.5555		1	1	1	1	1		1	1	1		1	1	1		1	1	1	1	1		1	1	1		1	1	1		11.1137	1
NOTCH1	1	1	1	1	1	1	1	1	1	1		1	1	1		2.18634	1		1	1	1	1	2.10033		1	1	1		2.14	2.22	1.3		1	1	1	2.7683	1		1.46514	1.80096	4.01351		1	1	1		1	1
NOTCH2	1	1	1	1	1	1	1	1	1	1		1	1	1		2.83002	1		1	1	1	1	1		1	1	1		1	1	1		1	1	1	1	1		1	1	1		1	1	1		1	1
NR4A1	1	1	1	1	1	1	1	1	1	1		1	1	1		1	1		1	1	1	1	1		1	1	1		1	1	1		1	1	1	1	1		1	1	0.139223		1	1	1		1	1
NRG2	1	1	1	1	1	1	1	1	1	1		1	1	1		1	60.4078		1	1	1	7.18712	3.47295		1	1	1		1	1	1		1	1	1	1	1		1.12114	1.88102	5.60486		1	1	1		1	1
OAS1	1	56.9	61.2	84.6	96.8	1	1	1	1	1		1	68.03	21.12		602.073	210.134		1	5.92993	19.3642	23.7739	19.6251		11.68	83.13	129.45		8.44	29.02	56.76		1	1	11.2212	29.2855	27.4741		1.17657	46.7365	70.6718		1	300.104	184.321		3.42999	2.98957
OAS2	1	1	1	1	1	1	1	1	1	1		1	27.05	10.7		107.331	32.9669		1	5.89873	12.4568	7.02744	4.43823		8.79	30.1	29.52		7.17	17.9	15.15		1	1	5.54167	10.3248	6.71218		1.16376	24.0905	66.2991		1.08158	70.1921	30.0997		3.91654	3.25143
OAS3	8.41	55.7	51.6	55.9	63.8	13.5	3.9	3.59	1	1		1	6.74	1		53.9386	18.8285		1	1	6.18247	5.49401	4.70988		5.85	15.99	11.97		3.43	12.58	10.95		1	1	1	12.7352	5.35171		1.44822	22.919	61.3296		1.03862	32.9413	13.301		4.19029	3.03635
OASL	6.91	24.4	21.8	23.3	27.4	6.71	2.45	2.65	1	1		1	19.94	8.04		85.2109	29.7597		1	5.03712	9.48136	7.21554	7.28479		9.52	26.82	31.87		4.86	17.2	23.87		1	1	1	1	1		1	28.3246	79.2434		1.43555	47.9743	23.6824		4.3793	3.3659
OAZ1	1	1	1	1	1	1	1	1	1	1		1	1	0.187266		1	1		1	1	1	1	1		0.854701	0.45045	0.469484		0.925926	0.671141	0.276243		1	1	1	1	1		1	1	1		1	1	1		1	1
OSBP2	1	1	1	1	1	1	1	1	1	1		1	1	1		1	1		1	1	1	1	1		1	1	1		1	1	1		1	1	1	1	1		1	1	1		1	1	1		0.255744	0.359858
PARP10	1	1	1	2.03	2.31	1	1	1	1	1		1	1	1		8.51982	6.12011		1	1	1	1	1		1	1	1		1	1	1		1	1	1	2.98129	1		1	1	1		1	1	1		3.08066	2.48698
PARP12	1	1	1	1	2.13	1	1	1	1	1		1	1	1		9.71568	4.74702		1	1	1	2.35691	1		1	1	1		1	1	1		1	1	1	1	1		1.08165	1.89738	3.4843		1	1	1		2.5183	2.0815
PARP13	1	1	1	1	1	1	1	1	1	1		1	1	1		5.75232	1		1	1	1	1	0.431536		1	1	1		1	1	1		1	1	1	1	1		1	1	1		1	1	1		1	1
PARP9	1	2.86	2.64	2.96	3.07	1	1	1	1	1		1	1	1		11.5711	4.85333		1	2.92611	4.41042	4.96451	3.5255		1	1	1		1	1	1		1	1	1	1	1		1	1	1		1	1	1		2.02898	1
PDGFRB	1	1	1	1	1	1	1	1	1	1		1	1	1		1	1		1	1	1	1	1		1	1	1		1	1	1		1	1	1	0.304099	0.164938		1	1	1		1	1	1		2.76534	3.52984
PECAM1	1	1	1	1	1	1	1	1	1	1		1	1	1		1	1		1	1	1	1	1		1	1	1		1	1	1		1	1	1	1	1		1	1	1		1	1	1		0.409386	1
PIN1	1	1	1	1	1	1	1	1	1	1		1	1	1		1	1		1	1	1	1	1		1	1	1		1	1	1		1	1	1	1	1		0.871982	0.662331	0.186214		1	1	1		1	1
PLAU	1	1	1	1	1	1	1	1	1	1		1	1	6.5		11.7886	28.0314		1	1	1	4.06183	4.07281		1.52	4.53	7.32		1.77	2.43	2.02		1	1	1	9.20521	1		1	1	1		1	1	1		10.5658	6.55921
PLAUR	1	1	1	1	1	1	1	1	1	1		1	1	8.02		11.4429	12.0023		1	1	1	1	6.32962		1.62	8.73	9.63		1	17.62	5.9		1	1	1	15.7402	4.99332		1	1	1		1.08772	1.11785	6.01057		1	1
PML	1	2.55	2.64	2.81	2.92	1	1	1	1	1		1	9.55	3.94		7.56298	3.45484		1	2.42522	3.52302	3.41478	2.41821		3.53	4.04	5.42		2.99	4.82	3.49		1	1	1	4.64276	1		1.37836	7.45208	10.5854		0.887732	6.79011	6.39675		2.29932	2.05379
PRDM1	1	1	1	1	1	1	1	1	1	1		1	1	1		4.37185	1		1	1	1	1	2.28239		1	1	1		1	1	1		1	1	1	1	1		1.00378	1.87264	5.05436		1	1	1		1	1
PRKCA	1	1	1	1	1	1	1	1	1	1		1	0.490196	1		1	1		1	1	1	0.499576	0.405057		1	1	1		1	1	1		1	1	1	0.247037	0.30566		1	1	1		1.87966	0.619204	2.86603		1	1
PRKCB	1	1	1	1	1	1	1	1	1	1		1	1	1		3.56671	1		1	1	1	1	1		1.01	2.25	2.28		2.16	3.17	1.92		1	1	1	1	1		0.952106	1.79957	2.31543		1	1	1		1	1
PRKCD	1	1	1	1	1	1	1	1	1	1		1	1	1		3.07218	2.76771		1	1	1	1	1		1	1	1		1.8	3.12	1.69		1	1	1	2.45161	1		1.18974	1.97961	6.20167		1	1	1		1	1
PSMB9	1	1	1	1	1	1	1	1	1	1		1	3.46	2.38		4.72247	1		1	1	2.3513	2.34713	1		2.7	2.23	2.79		2.75	3.15	2.3		1	1	1	1	1		0.982219	2.04416	5.18844		1.33437	3.23627	1.93762		1	1
PTEN	1	1	1	1	1	1	1	1	1	1		1	1	1		3.76943	1		1	1	1	1	1		1	1	1		1	1	1		1	1	1	2.50495	2.46708		1	1	1		1	1	1		1	1
PTK2	1	1	1	1	1	1	1	1	1	1		1	1	0.44843		1	1		1	1	1	1	1		1	1	1		0.769231	0.763359	0.340136		1	1	1	0.314675	0.309925		1	1	1		1.52157	0.653972	0.427793		1	1
PTPN2	1	1	1	1	1	1	1	1	1	1		1	1	2.27		5.39403	1		1	1	1	2.05511	1		1.34	2.64	5.04		2.06	4.81	3.29		1	1	1	4.61589	2.3175		1	1	1		1.30879	2.30687	2.66587		1	1
PTPRC	1	1	1	1	1	1	1	1	1	1		1	1	1		1	1		1	1	1	1	1		1	1	1		1	1	1		1	1	1	2.35743	1		1.09925	1.47582	2.95755		1	1	1		1	1
PYCARD	1	1	1	1	1	1	1	1	1	1		1	3.14	1		3.22845	2.95824		1	1	2.34302	2.91212	2.02101		2.7	3.82	4.28		2.6	5.59	3.54		1	1	1	1	1		1	1	1		1.42212	2.22701	2.71352		1	1
RAB5A	1	1	1	1	1	1	1	1	1	1		1	1	1		1	0.373329		1	1	1	1	1		1	1	1		1	1	1		1	1	1	2.22861	1		1	1	1		1	1	1		1	1
RAF1	1	1	1	1	1	1	1	1	1	1		1	1	1		1	1		1	1	1	1	1		1	1	1		1	1	1		1	1	1	1	1		1.2886	1.14806	2.63819		1	1	1		1	1
RELA	1	1	1	1	1	1	1	1	1	1		1	1	1		3.49852	2.98121		1	1	1	1	1		1.43	2.15	2.96		1.36	2.25	2.28		1	1	1	2.88522	1		1	1	1		1.55674	1.57465	3.85316		1	1
RELB	1	1	1	1	1	1	1	1	1	1		1	1	5.14		1	1		1	1	1	1	1		1.37	3.52	5.22		1.18	3.97	2.93		1	1	1	2.86417	2.60268		1	1	1		1.31836	1.44455	3.11525		1	1
RIPK1	1	1	1	1	1	1	1	1	1	1		1	1	1		3.34654	1		1	1	1	1	1		1.34	1.57	2.49		1.71	2.28	1.73		1	1	1	1	1		1	1	1		1	1	1		1	1
RIPK2	1	1	1	1	1	1	1	1	1	1		1	4.21	2.42		9.23661	6.1821		1	1	2.21584	2.7376	3.05819		1.74	4.62	3.88		1.89	3.02	1.95		1	1	1	7.25479	4.69134		1.06017	3.04726	10.2868		1.05795	2.47942	2.79159		1	1
RNASEL	1	1	1	1	1	1	1	1	1	1		1	1	1		7.49176	4.42265		1	1	2.90452	3.20883	1		1.85	2.03	3.51		1.64	2.91	2.72		1	1	1	1	1		1.1531	3.13195	13.3039		1	1	1		1	1
RNF213	2.48	6.34	5.58	5.78	5.83	2.2	1	1	1	1		1	1	1		18.7156	8.64789		1	1	1	1	1		1	1	1		1	1	1		1	1	1	5.26208	2.75108		1.39849	9.39067	27.3451		1	1	1		1	1
ROCK2	1	1	1	1	1	1	1	1	1	1		1	1	1		3.47326	1		1	1	1	1	1		1.52	2.02	2.59		1	1	1		1	1	1	1	1		1.19597	2.17792	6.43844		1.07432	2.21166	1.49606		1	1
RPS6KA5	1	1	1	1	1	1	1	1	1	1		1	1	1		1	1		1	0.405914	0.359954	0.36673	0.36844		0.934579	0.49505	0.961538		0.719424	0.396825	0.740741		1	1	1	0.483907	1		1	1	1		1	1	1		0.443276	0.455614
RSAD2 (CIG5)	2.79	6.25	6.33	6.49	6.49	1	1	1	1	1		1	1	1		69.3467	13.6788		1	9.74162	25.1878	32.2533	23.8494		1	1	1		1	1	1		1	1	1	1	1		1.18523	42.9241	148.46		0.84779	83.6745	21.7329		6.27102	4.24335
RTP4	2.31	4.68	4.19	4.57	4.63	2.16	1	1	1	1		1	1	1		25.1616	7.65528		1	1	5.19061	9.48419	6.18113		1	1	1		1	1	1		1	1	1	9.69898	4.62675		0.500416	3.89371	16.0217		1.22168	25.8014	11.6061		4.35219	3.24094
S100A12	1	1	1	1	1	1	1	1	1	1		1	1	1		9.61543	6.96486		1	1	1	1	1		1	1	1		1	1	1		1	1	1	14.6167	5.20537		1	1	1		1	1	1		3.81515	3.0276
SAMD9	1	2.97	2.57	2.21	2.93	1	1	1	1	1		1	1	1		14.1004	3.85033		1	1	4.69402	10.8458	5.72187		1	1	1		1	1	1		1	1	2.6028	10.71	4.31691		1.37007	4.78471	21.9835		1	1	1		1	1
SAMD9L	1	2.87	2.5	2.25	2.73	1	1	1	1	1		1	1	1		1	1		1	1	4.23914	5.3452	3.16878		1	1	1		1	1	1		1	1	1	5.77558	1		1.22982	5.65009	21.3509		1	1	1		2.18734	1
SELE	1	1	1	1	1	1	1	1	1	1		1	1	1		1	1		1	1	1	1	1		1	1.6	2.45		1	1	1		1	1	1	0.397456	1		1	1	1		1.88723	1.56066	11.846		32.231	1
SMAD2	1	1	1	1	1	1	1	1	1	1		1	1	1		1	1		1	1	1	1	1		1	1	1		1	1	1		1	1	1	0.414621	0.360428		1	1	1		1.04153	0.571855	0.470276		1	1
SOCS1	1	1	1	1	1	1	1	1	1	1		1	11.62	8		9.7639	19.6272		0.409142	1	1	1	1		3.56	8.04	10.62		1.83	4.2	7.14		1	1	1	1	2.31338		1	1	1		1.61883	6.05406	4.14191		6.55643	3.79566
SOCS3	1	1	1	1	1	1	1	1	1	1		1	14.82	11.35		74.6811	45.1852		1	1	3.90867	3.76641	5.41139		11.87	9.71	27.59		11.37	23.09	21.37		1	1	1	4.16881	1		0.593998	1.50895	7.86686		1.15444	6.62191	4.32327		3.84076	2.74857
SP100	1	1	1	1	1	1	1	1	1	1		1	1	1		7.91066	3.54061		1	1	1	1	1		1	1	1		1	1	1		1	1	1	3.75582	1		1.0844	2.62541	5.89426		1	1	1		1	1
SRC	1	1	1	1	1	1	1	1	1	1		1	1	1		1	1		1	1	1	1	1		0.840336	2.54	2.05		1.01	2.19	1.94		1	1	1	1	1		1.58589	2.51971	1		1	1	1		1	1
STAT1	2.13	3.74	3.32	3.51	4.19	2.42	1	1	1	1		1	5.11	3.53		8.96956	5.56156		1	2.95854	3.84124	3.54475	3.29926		3.34	3.7	5.19		2.74	2.75	3.57		1	1	3.08198	3.56009	2.73208		1	1	1		1.37707	4.9384	4.02637		1	1
STAT2	2.03	3.24	3.09	3.33	3.98	2.13	1	1	1	1		1	8.79	2.74		16.586	6.86546		1	1	3.42071	4.30908	2.63401		3.95	5.27	5.8		3.68	5.69	5.68		1	1	3.17085	2.49168	1		1.29247	6.14184	16.4189		1.05268	7.77962	3.069		1	1
STAT3	1	1	1	1	1	1	1	1	1	1		1	1	1		4.66416	2.72052		1	1	1	1	1		1	1	1		2.1	1.98	1.75		1	1	2.08885	2.8465	1		0.993981	1.39058	3.87687		0.817507	2.13588	1.11982		1	1
STAT4	1	1	1	1	1	1	1	1	1	1		1	1	1		1	1		0.369341	1	0.439456	0.309101	0.397181		1	1	1		0.719424	0.353357	0.740741		1	1	1	1	0.274344		1	1	1		1	1	1		1	1
STAT5A	1	1	1	1	1	1	1	1	1	1		1	1	1		4.20526	1		1	1	1	1	1		1	1	1		1	1	1		1	1	1	1	1		0.814787	0.988667	2.29007		0.71237	2.1427	1.71026		1	1
STAT5B	1	1	1	1	1	1	1	1	1	1		1	1	1		3.10535	1		1	1	1	1	1		1	1	1		2.21	1.71	1.16		1	1	1	1	1		1.24968	1.53373	4.01114		1	1	1		1	1
STAT6	1	1	1	1	1	1	1	1	1	1		1	1	1		1	1		1	1	1	1	1		1	1	1		1	1	1		1	1	1	0.470158	1		1	1	1		1	1	1		1	1
SYK	1	1	1	1	1	1	1	1	1	1		1	1	1		2.59188	1		1	1	1	1	1		1	1	1		1.91	2.64	1.6		1	1	1	2.31429	1		1.07929	1.45539	3.00737		1	1	1		1	1
TAP1	1	1	1	1	2.31	1	1	1	1	1		1	4.57	1		7.41939	3.99315		1	1	2.5852	2.92686	2.62123		3.12	2.37	3.56		2.81	2.91	2.25		1	1	1	2.80047	1		1.06617	2.61303	8.30918		1.17531	4.95912	2.54084		1	1
TAP2	1	1	1	1	1	1	1	1	1	1		1	1	1		1	1		1	1	1	1	1		1.73	1.4	2.48		1.94	2.25	1.74		1	1	1	2.57193	1		0.997708	2.11756	5.43255		0.937191	2.7323	2.81705		1	1
TBK1	1	1	1	1	1	1	1	1	1	1		1	1	1		3.51529	1		1	1	1	1	1		1.25	1.51	2.84		1	1	1		1	1	1	2.38565	1		1.07001	1.5832	3.24405		1	1	1		1	1
TBP	1	1	1	1	1	1	1	1	1	1		1	1	1		1	1		1	1	1	1	1		1	1	1		1	1	1		1	1	1	0.483744	1		0.971958	0.699344	0.409223		1	1	1		1	1
TGFB1	1	1	1	1	1	1	1	1	1	1		1	1	1		1	1		1	1	1	1	1		1	1	1		1	1	1		1	1	1	0.420968	0.214641		0.897703	1	0.333961		1.11154	0.439213	0.439316		1	1
TGFBR1	1	1	1	1	1	1	1	1	1	1		1	1	1		1	1		1	1	1	1	1		1	1	1		1	1	1		1	1	1	1	1		1	1	1		0.886481	0.408437	0.266464		1	1
TGFBR2	1	1	1	1	1	1	1	1	1	1		1	1	1		3.01986	1		1	1	1	1	1		1	1	1		1.89	2.51	1.56		1	1	1	2.03618	1		1	1	1		1	1	1		1	1
TIGIT	1	1	1	1	1	1	1	1	1	1		1	1	1		1	1		1	1	1	1	1		0.645161	0.434783	0.469484		0.75188	0.383142	0.49505		1	1	1	1	1		1	1	1		1	1	1		1	1
TLR3	1	1	1	1	1	1	1	1	1	1		1	1	2.03		49.4791	15.0661		1	1	3.69581	8.20667	1		1.83	5.08	15.46		1.11	1	5.46		1	1	1	1	1		0.956034	3.65841	26.0019		1.26931	22.1178	15.7457		1	1
TLR4	1	1	1	1	1	1	1	1	1	1		1	1	1		12.9564	4.25676		1	1	9.25056	9.96133	11.6956		3.09	2.74	3.55		3.78	4.28	2.1		1	1	3.71413	13.163	5.02805		1.4705	4.63782	16.8684		1.01992	4.41146	1.51957		1	1
TLR7	1	1	1	1	1	1	1	1	1	1		1	1	1		1	1		3.56597	6.20057	10.1848	9.38305	1		1	1	1		1	1	1		1	1	1	1	1		1.34576	3.07101	3.42004		0.872831	0.841424	2.44878		1	1
TLR8	1	1	1	1	1	1	1	1	1	1		1	1	1		3.34913	1		1	1	1	1	1		2.2	0.746269	1.78		2.56	2.79	1.84		1	1	1	1	1		1.87269	2.69406	8.29568		0.897514	1.35113	0.424102		1	1
TMEM173	1	1	1	1	1	1	1	1	1	1		1	1	2.34		3.92722	3.76975		1	1	1	1	2.0699		2.24	2.56	3.83		2.42	3.24	2.69		1	1	3.59583	2.78942	2.11404		1.03443	2.30592	4.38332		1.46848	1.92239	3.15813		1	1
TNF	1	1	1	1	1	1	1	1	1	1		1	1	1		1	9.42733		1	1	1	1	1		1.34	4.45	4.01		1.25	3.31	2.76		1	1	1	4.08069	1		1.54402	1.40331	4.59689		1	1	1		1	1
TNFAIP3	1	1	1	1	1	1	1	1	1	1		1	1	4.66		3.24282	3.39408		0.295456	0.362256	0.445589	1	1		1.2	5.67	4.86		1.49	4.39	2.46		1	1	1	4.57319	1		1	1	1		0.829136	1.5416	5.46933		2.62134	2.67591
TNFRSF11A	1	1	1	1	1	1	1	1	1	1		1	1	1		1	1		1	1	1	2.006	1		1	1	1		1	1	1		1	1	1	1	1		1	1	1		1	1	13.3923		1	1
TNFRSF17	1	1	1	1	1	1	1	1	1	1		1	1	1		1	1		1	3.33228	4.15507	4.985	6.95866		0.970874	0.943396	2.18		0.900901	0.900901	2.07		1	1	1	1	1		1	1	1		1.5692	0.849555	3.32775		0.317581	1
TNFRSF1B	1	1	1	1	1	1	1	1	1	1		1	1	1		3.72088	1		1	1	1	1	1		1.34	2.09	3.55		1.95	2.79	2.82		1	1	1	2.57477	1		1	1	1		1	1	1		1	1
TNFSF4	1	1	1	1	1	1	1	1	1	1		1	1	1		1	1		1	1	1	1	1		1.14	1.43	2.63		1.28	2.49	2.12		1	1	1	1	1		1.15988	1.21626	2.66084		1	1.04344	2.19318		1	1
TNFSF10	2.25	4.03	3.77	4.1	4.68	2.2	1	1	1	1		1	6.9	2.48		20.8872	6.20136		1	1	6.18389	4.30104	1		1.56	3.63	5.84		2.41	6.47	4.2		1	1	3.72762	13.1095	4.74678		1	1	1		0.66217	15.4448	6.38244		2.81804	1
TNFSF13	1	1	1	1	1	1	1	1	1	1		1	1	1		1	1		1	1	1	1	1		1	1	1		2.24	5.76	1.11		1	1	1	1	1		1.13588	2.03585	2.59618		1	1	1		1	1
TNFSF13B	1	3.74	3.31	3.96	4.04	1	1	1	1	1		1	7.71	1		15.7692	3.85234		1	1	2.53048	1	2.20376		5.49	8.12	8.95		2.96	8.44	6.59		1	1	1	1	1		1.71242	11.854	26.0343		1.31385	10.0631	2.95316		1	1
TP53	1	1	1	1	1	1	1	1	1	1		1	1	1		1	1		1	1	1	1	1		1	1	1		1	1	1		1	1	1	1	1		1	1	1		1.45324	0.51086	2.23003		1	1
TRADD	1	1	1	1	1	1	1	1	1	1		1	1	1		1	1		1	1	1	1	1		2.4	1.94	1.83		1.34	2.09	1.71		1	1	1	1	1		1	1	1		1	1	1		1	1
TRAF1	1	1	1	1	1	1	1	1	1	1		1	1	1		1	1		1	1	1	1	1		0.609756	2.28	1.29		1	1	1		1	1	1	1	1		1	1	1		1.37633	1	2.01156		1	1
TRAF2	1	1	1	1	1	2.02	1	1	1	1		1	1	1		1	1		1	1	1	1	1		1	1	1		1	1	1		1	1	1	1	1		1	1	1		1.36209	1.03809	2.75181		1	1
TRAF3	1	1	1	1	1	1	1	1	1	1		1	1	3.07		1	1		1	1	1	1	1		0.662252	1.69	2.89		0.724638	1.31	2.3		1	1	1	1	1		1	1	1		1.17338	0.679615	2.24467		1	1
TRAF4	1	1	1	1	1	1	1	1	1	1		1	1	1		1	1		1	1	1	1	1		1	1	1		0.641026	0.460829	0.813008		1	1	1	1	0.460094		0.998665	0.597271	0.382267		1.08129	0.707598	3.32095		1	1
TRAF5	1	1	1	1	1	1	1	1	1	1		1	0.462963	1		1	1		1	2.61438	2.51695	1	1		0.546448	0.763359	0.47619		0.680272	0.37594	0.510204		1	1	1	1	0.287175		0.824985	0.463819	0.274017		1.26494	0.545628	0.284734		1	1
TRANK1	1	1	1	1	1	1	1	1	1	1		1	1	1		9.87815	2.74419		1	1	2.25278	1	1		1	1	1		1	1	1		1	1	2.26941	4.76211	1		1.1068	2.34855	6.44515		1	1	1		1	1
TRIB3	1	1	1	1	1	1	1	1	1	1		1	1	1		1	1		1	1	1	1	1		1	1	1		1	1	1		1	1	1	1	1		1	1	1		1	1	1		2.76376	2.32643
TRIM14	1	1	1	1	1	1	1	1	1	1		1	1	1		8.67118	4.25376		1	2.32192	3.90245	3.20262	2.29203		1	1	1		1	1	1		1	1	1	3.97223	3.53081		1.38488	6.00472	14.6224		1	1	1		1	1
TRIM25	1	2.41	2.81	3.36	3.32	2.39	1	1	1	1		1	1	1		16.6099	8.42326		1	1	2.68916	2.23645	1		1	1	1		1	1	1		1	1	1	4.7939	2.15846		1.59387	7.50937	20.4573		1	1	1		1	1
TRIM26	1	1	1	1	1	1	1	1	1	1		1	1	1		4.48493	1		1	1	1	1	1		1	1	1		1	1	1		1	1	1	1	1		1	1	1		1	1	1		1	1
TRIM34	2.44	4.61	4.31	4.53	4.66	1	1	1	1	1		1	1	1		1	1		1	2.0702	2.09836	2.15632	1		1	1	1		1	1	1		1	1	1	1	1		1	1	1		1	1	1		1	1
TRIM56	1	1	1	1	1	1	1	1	1	1		1	1	1		3.99347	2.834		1	1	1	1	1		1	1	1		1	1	1		1	1	1	1	1		1	1	1		1	1	1		1	1
TUBB	1	1	1	1	1	1	1	1	1	1		1	1	1		1	1		1	1	1	1	1		0.49505	1	0.826446		0.840336	0.392157	0.746269		1	1	1	1	0.404408		1	1	1		1	1	1		1	2.18556
TYK2	1	1	1	1	1	1	1	1	1	1		1	1	1		1	1		1	1	1	1	1		1	1	1		1	1	1		1	1	1	1	1		1.11691	1.15266	2.65381		1	1	1		1	1
UBA7	1	1	1	1	1	1	1	1	1	1		1	1	1		1	1		1	1	1	1	1		1	1	1		1	1	1		1	1	2.88314	3.01781	1		1	1	1		1	1	1		1	1
UBB	1	1	1	1	1	1	1	1	1	1		1	1	0.296736		1	1		1	1	1	1	1		0.934579	0.442478	0.178571		0.769231	0.813008	0.236967		1	1	1	1	1		1	1	1		1	1	1		0.344014	0.296222
UBE2L6	1	2.26	2.17	2.51	2.82	1	1	1	1	1		1	1	1		17.9945	9.34076		1	1	3.59751	3.64019	2.58203		1	1	1		1	1	1		1	1	3.16869	6.68861	2.5857		1.17844	4.65044	16.4027		1	1	1		2.05564	1
USP18	6.66	24.1	22.8	29.6	30.5	6.26	1	1	1	1		1	1	1		1	1		1	3.06789	6.46889	13.0024	9.52608		1	1	1		1	1	1		1	1	2.49261	7.22026	5.16941		1.19817	8.01529	14.2141		1	1	1		10.6139	7.78572
VCAM1	1	1	1	1	1	1	1	1	1	1		1	1	1		1	22.8739		1	1	1	1	1		1	3.8	4.77		1	1.42	3.26		1	1	1	1	1		1	1	1		1.29394	1	16.2207		25.2754	4.65193
VEGFA	1	1	1	1	1	1	1	1	1	1		1	1	1		1	7.26556		1	1	1	1	1		1	1	1		1	1	1		1	1	1	4.3064	1		1	1	1		1	1	1		1	1
WNT2	1	1	1	1	1	1	1	1	1	1		1	1	1		1	1		1	1	1	1	1		1	1	1		1	1	1		1	1	1	1	1		1.53909	1	10.049		1	1	1		1	1
XAF1	3.07	6.92	7.15	8.09	9.08	3.49	1	1	1	1		1	1	1		31.6738	15.0622		1	4.7151	10.0568	11.3324	6.69742		1	1	1		1	1	1		1	1	2.90585	3.42234	2.80889		1	21.7852	32.4669		0.772546	16.4072	9.33353		3.6274	3.13262
XBP1	1	1	1	1	1	1	1	1	1	1		1	1	1		1	1		1	1	1	2.44392	3.29417		1.5	1.87	2.23		2.15	3.22	1.75		1	1	2.05644	1	0.360982		1	1	1		1	1	1		1	1
ZAP70	1	1	1	1	1	1	1	1	1	1		1	1	1		1	1		1	1	1	0.475678	1		0.540541	0.357143	0.357143		0.546448	0.292398	0.357143		1	1	1	0.214687	0.145724		1.17096	0.623495	0.289707		1	1	1		1	1
ZBP1	2.7	3.73	3.71	4.6	4.15	2.37	1	1	1	1		1	1	1		15.8086	5.19544		1	1	1	1	3.4439		1	1	1		1	1	1		1	1	1	1	1		1.20601	3.36569	16.8739		1	1	1		2.2954	1

## Sheet: Woolsey 2022 MARV-Ang
		EARLY CONTROL	EARLY CONTROL		MID CONTROL	MID CONTROL		LATE CONTROL	LATE CONTROL
AKT3		-1.01	0.921285		-1.07	0.694735		-2.66	0.0227231
ALOX15		-1.29	0.610089		-1.86	0.484638		-6.47	0.00936379
ATM		-1.18	0.55229		-1.46	0.0800915		-2.27	0.0135237
BATF		-1.04	0.926238		4.17	0.0810228		4.12	0.0204393
BCL2		-1.19	0.556948		-1.27	0.288515		-2.07	0.0286643
BST2		3.06	0.226026		6.16	0.0395294		4.14	0.00206772
C1QBP		-1.2	0.308634		1.1	0.572585		2.34	0.042478
C2		1.43	0.42265		1			3.44	0.0269588
C3		1			2.85	0.216555		3.34	0.0127792
CASP1		2.56	0.26062		4.69	0.0175531		1.2	0.641549
CCL5		1.16	0.335597		-1.92	0.00782012		-3.55	0.0317432
CCR3		-1.54	0.369154		-2.99	0.126405		-3.19	0.0445677
CD163		1.32	0.700579		-1.12	0.847133		-2.17	0.026816
CD274		2.44	0.281438		8.86	0.0244631		6.05	0.0001895
CD4		-1.08	0.733671		-2.29	0.0318055		-1.52	0.276789
CEBPB		1.1	0.854963		5.64	0.0277977		2.9	0.152176
CFL1		1.08	0.568199		1.15	0.598286		2.11	0.0171529
CSF1		1.81	0.317144		1.67	0.212943		2.44	0.0359091
CSF1R		-1.13	0.642975		-7.92	0.00289815		-7.03	0.00334269
CXCL10		8.57	0.267657		21.65	0.0508029		65.73	0.00025195
CXCL11		2.1	0.42265		2.59	0.333591		9.23	0.0303057
CXCR3		-1.21	0.356702		-1.35	0.186085		2.86	0.033269
DAXX		1.08	0.803944		-1.2	0.491371		2.4	0.0297089
DPP4		-1.14	0.465099		-2.35	0.0378826		1.46	0.0656999
FAS		2.43	0.231948		4.48	0.0478772		2.88	0.00265621
FOS		-3.61	0.105551		-3.55	0.0707967		-10.21	0.0173482
HIF1A		1.51	0.565531		2.57	0.0143164		2.54	0.0149587
HLA-DMA		-1.21	0.634215		-3.98	0.0398456		-2.21	0.190567
HLA-DOB		-1.76	0.135815		-2.98	0.0759593		-3.72	0.0471244
HPRT1		-1.02	0.877368		-1.55	0.426325		2.09	0.00452407
HSH2D		4.33	0.106921		4.49	0.0301434		1.83	0.20055
ICAM1		1.77	0.341936		5.2	0.166443		12.12	0.00175777
IFI35		2.99	0.279744		6.42	0.0504611		3.55	0.0219535
IFI44		18.68	0.0548813		49.17	0.00853602		10.43	0.0471012
IFIT1		4.32	0.238607		15.64	0.0060262		1.62	0.177517
IFIT2		33.9	0.116446		124.81	0.00246561		14.37	0.0186789
IFIT3		18.05	0.0795842		97.16	0.00183309		14.23	0.0200156
IFITM1		2.33	0.248671		4.67	0.0195363		1.55	0.288894
IKBKAP		-1.42	0.379869		-2.23	0.0330109		1.02	0.892446
IL18RAP		1.37	0.42265		20.53	0.0235196		10.45	0.0389821
IL21R		-1.23	0.288205		1.1	0.840989		3.09	0.0461357
IL2RA		1			2.61	0.222041		9.07	0.0303795
IL4R		1.22	0.542241		3.97	0.131892		2.51	0.0193952
IL8		-9.29	0.0144461		-1.17	0.748512		2.05	0.498884
IRF1		2.78	0.134741		3.95	0.0381405		1.37	0.401769
IRF7		8.39	0.078649		19.87	0.0024369		5.02	0.0206142
ISG20		3.19	0.263377		6.04	0.0156609		3.77	0.00101857
ITGAM		1.35	0.602031		3.89	0.0496145		2.02	0.351209
JAK2		2.04	0.302908		3.34	0.0319735		-1.28	0.448795
JUN		-1.81	0.0845001		3	0.0906723		3.97	0.0106074
KLRG1		-1.19	0.686366		-2.12	0.0319864		-2.07	0.0307502
KLRK1		-1.08	0.834647		-3.87	0.00073126		-1.97	0.196274
MAP2K4		1.13	0.654511		1.04	0.679629		-2.44	0.0036722
MAP3K1		-1.19	0.348411		-1.22	0.55793		-3	0.0275964
MAP4K1		-1.01	0.964096		-3.34	0.0382888		1.14	0.632218
MAP4K2		-1.63	0.144919		-2.37	0.0453013		-1.75	0.10609
MAP4K4		-1.13	0.377907		1.26	0.123593		-2.36	0.0109295
MAPKAPK5		1.16	0.280978		-1.25	0.640632		-2.05	0.0324755
MKNK1		1.58	0.532023		3.38	0.019431		1.17	0.689329
MX1		17.47	0.0707784		45.18	0.00354695		15.86	0.0151528
MX2		9.84	0.0980253		18.72	0.00142621		5.98	0.00488426
MYD88		1.99	0.223569		3.35	0.0333865		1.53	0.19842
NFKB2		-1.01	0.42265		-1.01	0.42265		2	0.0222353
NFKBIA		1.36	0.493664		3.11	0.14366		6.47	4.3e-05
OAS1		16.75	0.203445		68.03	0.0145248		21.12	0.00092013
OAS2		11.56	0.133374		27.05	0.00061966		10.7	0.00081115
OAS3		3.79	0.268142		6.74	0.0285756		1.75	0.108389
OASL		8.01	0.131826		19.94	0.00178256		8.04	0.00050323
OAZ1		1.01	0.946806		-1.18	0.685515		-5.34	0.00066765
PLAU		1.47	0.46294		9.23	0.0653033		6.5	0.00288049
PLAUR		1.4	0.42265		1.86	0.230434		8.02	0.0211
PML		4.49	0.126878		9.55	0.00203982		3.94	0.014516
PRKCA		-1.28	0.466565		-2.04	0.0253355		-1.07	0.67693
PSMB9		1.97	0.219743		3.46	0.0339827		2.38	0.0062106
PTK2		1.09	0.387424		-1.68	0.397521		-2.23	3.705e-05
PTPN2		1.31	0.436724		2.27	0.142266		2.27	0.00352457
PYCARD		1.25	0.631097		3.14	0.0223796		2.13	0.114967
RELB		1.41	0.332821		3.13	0.111944		5.14	0.00204925
RIPK2		2.06	0.309053		4.21	0.0161018		2.42	0.00055961
SOCS1		2.8	0.330854		11.62	0.0226774		8	0.0178971
SOCS3		1.9	0.405011		14.82	0.036027		11.35	0.00298319
STAT1		3.03	0.196036		5.11	0.00685352		3.53	0.0253225
STAT2		5.3	0.100856		8.79	0.00191109		2.74	0.0114198
TAP1		2.48	0.190116		4.57	0.0388195		1.86	0.0722543
TLR3		2.31	0.42265		8.41	0.0836701		2.03	0.0270251
TMEM173		1.11	0.792997		2.19	0.119222		2.34	0.0209851
TNFAIP3		1.19	0.786677		2.13	0.24552		4.66	0.0159873
TNFSF10		2.99	0.319997		6.9	0.0179463		2.48	0.0441372
TNFSF13B		3.74	0.26449		7.71	0.0202691		1.31	0.665306
TRAF3		1.05	0.848866		-1.02	0.955477		3.07	0.0132451
TRAF5		-1.17	0.734025		-2.16	0.0210453		1	0.973287
UBB		-1.09	0.556315		1.76	0.360135		-3.37	0.0203208

## Sheet: Marzi 2019 MARV-Ang
Gene		4DPI	d4-d0_FDR		7DPI	d7-d0_FDR
ADAR		8.11112	6.25e-08		4.11121	0.00832564
AKT3		0.626793	0.350538		0.387838	0.0208445
ALOX15		0.503127	0.631353		0.0698752	0.000996958
APOBEC3G		6.14922	5.5e-07		3.4847	0.00197006
ATM		0.519362	0.24048		0.285524	0.0109958
B2M		3.00863	0.041841		1.30207	0.84411
BATF		9.04627	1.51e-07		8.79726	0.00159435
BST2		8.29052	1.58e-09		4.72873	0.000145805
BTK		3.01332	0.0097731		2.31006	0.13635
C3		2.72654	0.402736		20.2286	1.7e-05
CASP10		5.09689	0.00159791		2.42104	0.237569
CCL2		#VALUE!	NA		598.827	7.62e-05
CCL22		331.427	1.84e-05		63.1956	0.0997906
CCL8		195.623	0.0027347		72.0669	0.154659
CD14		2.13059	0.157253		5.4308	0.000150623
CD163		8.9246	0.0108383		4.18953	0.117094
CD274		33.7662	4.33e-08		16.0168	0.000948425
CEBPB		12.886	2.23e-14		10.6559	1.36e-07
CMPK2		33.1781	2.81e-07		8.60945	0.00523955
CSF1		7.42814	7.43e-09		7.70264	0.000150792
CSF2RB		8.08517	1.19e-08		3.80738	0.0089682
CXCL10		42.0958	3.14e-08		64.2489	2.18e-05
CXCL11		538.49	1.29e-06		526.781	0.000201784
DDX3X		3.07334	0.00710316		1.47514	0.627609
DDX58		62.6451	1.76e-17		16.8859	2.03e-08
DHX58		31.8146	5.26e-15		17.0796	4.62e-08
DTX3L		18.1784	2.33e-10		9.13103	1.35e-05
EIF2AK2		17.4188	4.69e-14		6.40318	2.78e-06
ENTPD1		3.44508	0.015963		2.29992	0.281522
FAS		6.95426	1.91e-08		3.05544	0.0205992
FCGR1A		175.42	1.24e-23		117.017	2.41e-06
FCGR2A		8.21562	1.34e-07		3.80355	0.00788689
GRB2		2.21338	0.0422385		1.75737	0.236828
HAVCR2		16.077	0.00436427		56.8442	0.00131492
HERC5		53.8503	1.83e-13		13.4993	1.75e-06
HERC6		25.8124	9.68e-15		8.56619	1.33e-06
HIF1A		3.99949	3.17e-05		2.42517	0.0275208
HLA-DOB		0.325714	0.0071161		0.209986	0.00907278
HSH2D		7.37999	7.07e-09		3.1831	0.0295524
ICAM1		4.29233	0.0303293		17.0685	5.52e-05
IFI35		9.77728	6.34e-13		5.05223	0.000187791
IFI44		66.5813	9.22e-17		20.1375	3.65e-10
IFI6		75.2557	9.4e-18		40.4754	5.79e-10
IFIH1		32.3077	2.33e-07		10.0506	0.00124342
IFIT2		263.126	2.93e-18		58.7643	1.88e-07
IFIT3		105.08	9.36e-17		26.8115	3.42e-06
IFITM1		9.33482	7.92e-09		3.5151	0.00401293
IFNAR1		2.74399	0.00233111		1.43654	0.493539
IFNGR1		4.2912	0.000186575		2.82908	0.0240188
IFNGR2		5.91283	1.88e-07		3.7885	0.000710663
IL10RB		3.6607	3.05e-05		2.18389	0.129794
IL18R1		3.60124	0.0020866		11.6299	0.0027786
IL18RAP		104.978	9.1e-26		117.276	6.2e-12
IL1B		9.99089	1.42e-10		3.24126	0.00630509
IL2RA		1.51456	0.847036		17.8576	0.0279854
IL4R		5.64688	1.3e-07		3.74769	0.0013279
IL6		8.61323	0.0421197		7.65171	0.376906
IL6R		3.68876	0.000580347		2.29988	0.144609
IRAK2		2.62947	0.0365222		3.03465	0.143499
IRF1		6.25418	7.43e-07		3.26512	0.0139167
IRF5		5.0352	2e-05		2.28337	0.156927
IRF7		41.2339	1.7e-18		17.7648	3.36e-11
IRF9		8.23551	5.47e-10		4.19981	0.000266127
ISG15		342.661	2.02e-19		136.348	3.5e-13
ISG20		11.5246	3.77e-11		5.95244	1.56e-05
ITGAM		8.89093	1.41e-10		10.6816	8.27e-07
ITGAX		2.57429	0.0241833		1.16608	0.88001
JAK2		7.03704	4.93e-07		2.06596	0.220266
KLRB1		0.222783	0.0308655		0.267224	0.182265
KLRD1		0.445661	0.257419		0.251884	0.0049615
KLRK1		0.469309	0.3047		0.252969	0.0248846
LCP2		3.9251	0.00105621		1.72239	0.369999
MAP2K4		0.579756	0.473804		0.246473	0.0105228
MAPK14		5.88027	6.7e-07		2.53847	0.0205166
MKNK1		6.99692	1.65e-06		4.36317	0.00165576
MX1		117.285	2.13e-13		53.4006	1.38e-07
MX2		59.4875	7.69e-16		20.4067	2.48e-07
MYD88		6.02517	1.32e-08		3.51707	0.000895863
NFKBIA		4.04723	7.03e-06		5.10069	0.000188997
NOS3		#VALUE!	NA		85.5555	0.00304895
NOTCH1		2.18634	0.0246271		1.84738	0.148925
NOTCH2		2.83002	0.0162674		1.7398	0.384479
NRG2		#VALUE!	NA		60.4078	0.00717846
OAS1		602.073	9.1e-26		210.134	2.05e-21
OAS2		107.331	1.03e-18		32.9669	1.29e-10
OAS3		53.9386	2.81e-22		18.8285	1.32e-10
OASL		85.2109	6.25e-15		29.7597	3.28e-09
PARP10		8.51982	1.96e-12		6.12011	6.55e-06
PARP12		9.71568	1.5e-10		4.74702	0.000632907
PARP9		11.5711	2.69e-05		4.85333	0.0168966
PLAU		11.7886	1.05e-05		28.0314	1.74e-05
PLAUR		11.4429	7.47e-05		12.0023	0.000546531
PML		7.56298	3.48e-09		3.45484	0.00585057
PRDM1		4.37185	0.00159791		1.85873	0.438539
PRKCB		3.56671	0.000941102		2.48051	0.0580453
PRKCD		3.07218	0.0015836		2.76771	0.0124618
PSMB9		4.72247	2.46e-05		2.28299	0.0564847
PTEN		3.76943	0.00146941		1.54728	0.505741
PTPN2		5.39403	3.96e-05		2.33601	0.0601827
PYCARD		3.22845	0.00430094		2.95824	0.0118684
RAB5A		1.17158	0.81888		0.373329	0.0137819
RELA		3.49852	0.00050424		2.98121	0.0475175
RIPK1		3.34654	0.00145507		1.87072	0.236128
RIPK2		9.23661	6.52e-06		6.1821	0.00804111
RNASEL		7.49176	0.000336569		4.42265	0.0449827
RNF213		18.7156	2.86e-10		8.64789	0.00151871
ROCK2		3.47326	0.000585788		1.67277	0.348849
RSAD2		69.3467	2.24e-13		13.6788	1.03e-06
RTP4		25.1616	1.01e-09		7.65528	0.00401293
S100A12		9.61543	0.000674082		6.96486	0.0341762
SAMD9		14.1004	9.13e-10		3.85033	0.0101033
SOCS1		9.7639	0.00138615		19.6272	0.0187452
SOCS3		74.6811	1.3e-16		45.1852	1.63e-06
SP100		7.91066	1.88e-06		3.54061	0.0219655
STAT1		8.96956	1.12e-07		5.56156	0.00257858
STAT2		16.586	5.3e-14		6.86546	8.57e-06
STAT3		4.66416	4.1e-05		2.72052	0.0285019
STAT5A		4.20526	0.00105621		2.69613	0.0706663
STAT5B		3.10535	0.000457089		1.64809	0.273328
SYK		2.59188	0.016254		1.82815	0.275327
TAP1		7.41939	3.49e-09		3.99315	0.000949186
TBK1		3.51529	0.00016544		1.80676	0.210519
TGFBR2		3.01986	0.00136239		2.09285	0.12034
TLR3		49.4791	2.06e-14		15.0661	0.0007049
TLR4		12.9564	1.81e-10		4.25676	0.00309513
TLR8		3.34913	0.0159078		1.11211	0.935306
TMEM173		3.92722	2.34e-05		3.76975	0.00412692
TNF		2.16346	0.642321		9.42733	0.0336978
TNFAIP3		3.24282	0.000100726		3.39408	0.00401293
TNFRSF1B		3.72088	0.00495691		2.26057	0.160075
TNFSF10		20.8872	1.69e-10		6.20136	0.000585655
TNFSF13B		15.7692	1.58e-15		3.85234	0.00101142
TRANK1		9.87815	2.44e-09		2.74419	0.0398561
TRIM14		8.67118	2.32e-08		4.25376	0.00168329
TRIM25		16.6099	3.77e-13		8.42326	7.83e-07
TRIM26		4.48493	1.58e-05		2.41702	0.0825835
TRIM56		3.99347	1.04e-05		2.834	0.0275385
UBE2L6		17.9945	6.29e-06		9.34076	0.00480321
VCAM1		#VALUE!	NA		22.8739	0.0187452
VEGFA		2.02287	0.525592		7.26556	0.0131882
XAF1		31.6738	9.03e-22		15.0622	3.36e-11
ZBP1		15.8086	5.74e-16		5.19544	0.00292111
ZC3HAV1		5.75232	3.43e-06		1.60701	0.460235

## Sheet: Conner 2015 MARV-Ang
1DPI	GENE_SYMBOL	linear FC	adj.P.Val		3DPI	GENE_SYMBOL	linear FC	adj.P.Val		5DPI	GENE_SYMBOL	linear FC	adj.P.Val		7DPI	GENE_SYMBOL	linear FC	adj.P.Val		9DPI	GENE_SYMBOL	linear FC	adj.P.Val		NOTE: some genes had multiple significant copies and their FCs were averaged
	CASP10	0.653079	0.0068688			ADAR	1.54008	0.0146286			ADAR	2.16984	9.81e-06			ABL1	0.736469	0.0164			ABL1	0.722747	0.0325
	CCL2	3.56201	0.0185698			ATF2	0.567	0.00872003			ALOX15	2.17613	0.00714			ADAR	2.16057	4.33e-06			ADAR	1.62793	0.049
	CCR6	0.569298	0.0017811			BATF	2.22421	0.0293834			ATF2	0.515716	0.000505			AGER	0.509232	0.0323			AKT3	0.493736	0.0003
	CXCR6	4.27226	0.0245881			CCR6	0.557119	0.00038028			ATM	0.617359	0.0125			AKT3	0.472795	0.00114			ALOX15	2.01633	0.0122
	IL10	0.448289	0.0418113			CMPK2	8.19617	5.421e-05			B2M	1.83534	0.00883			ATF2	0.458425	5.12e-05			ATM	0.488433	0.00258
	IL18RAP	0.535941	0.0004336			CXCL10	12.6501	0.00085005			BATF	3.02583	0.000803			ATM	0.556243	0.00717			B2M	2.13239	0.000453
	IL6	2.66363	0.0019229			CXCR6	3.6222	0.0312517			BST2	3.02311	4.02e-05			B2M	1.78358	0.00789			BATF	2.82673	0.00246
	JUN	0.1299	0.0002267			DAXX	1.5339	0.0217917			C2	5.3306	1.74e-05			BATF	3.5124	8.72e-05			BCL2	0.313152	0.0118
	MAP2K4	1.66487	0.0139238			DDX58	2.99288	1.783e-05			CASP1	3.6817	1.33e-05			BST2	2.69291	5.42e-05			BST2	1.92886	0.00208
	MYC	1.92765	0.0189027			DHX58	2.22422	0.00038028			CCL2	8.93175	0.000164			C1QBP	1.38569	0.0273			C2	7.55582	2.9e-07
	NEURL3	0.338617	0.0011886			DTX3L	2.53973	0.00135295			CCR5	3.59211	0.00422			C2	5.75772	1.24e-05			CASP1	2.27721	0.0161
	NFKBIA	0.319529	0.0070921			FOS	0.259812	0.0358416			CCR6	0.426619	2.69e-06			CASP1	3.0234	0.000145			CCL2	43.0393	9.31e-09
	OAS2	0.548779	0.0358225			HERC5	8.49004	0.00833495			CD274	10.9764	2.29e-06			CASP8	0.455017	0.00018			CCL3	4.08319	0.0127
	SOCS1	0.409142	0.0184688			HERC6	3.54157	0.00102774			CD28	0.430315	0.00759			CCL2	118.734	2.55e-11			CCR6	0.541771	0.000516
	STAT4	0.369341	0.0136775			IFI44	5.25142	0.00523993			CEBPB	2.83955	0.0112			CCL3	3.80008	0.0117			CCRL1	3.28912	0.00884
	TLR7	3.56597	0.0094578			IFI6	2.99265	0.0216793			CMPK2	19.1917	1.97e-07			CCR5	3.12659	0.0254			CD1A	0.33258	0.0156
	TNFAIP3	0.295456	0.0031899			IFIH1	3.0355	2.212e-05			COMP	3.47552	0.000891			CCR6	0.342149	1e-07			CD209	0.577138	0.0226
	TRIM34	1.94394	0.0298928			IFIT1	22.7355	0.00028006			CSF1	2.80344	0.00886			CD1A	0.272895	0.011			CD274	16.0888	2.55e-06
						IFIT2	13.1543	0.00028436			CSF2RB	2.53199	0.00889			CD209	0.414117	0.000114			CD99	0.642435	0.00306
						IFIT3	7.95779	0.00327919			CXCL10	31.4914	3.3e-06			CD274	16.6058	1.95e-07			CDA	3.18105	0.000312
						IFIT5	2.4415	0.0380693			CXCR6	3.85324	0.0175			CD28	0.340881	0.000298			CEACAM1	14.2053	8.46e-09
						IFITM3	1.53337	0.022437			DAXX	1.48045	0.02			CD4	0.645516	0.0333			CEBPB	6.16445	3.12e-05
						IKBKG	0.633752	0.00165436			DDX58	5.53903	1.2e-08			CD8B	0.453929	0.0133			CMPK2	32.5051	4.07e-08
						IL18RAP	0.53242	0.00018723			DHX58	3.97001	1.97e-07			CDA	2.43856	0.00165			CSF1	1.44555	0.0426
						IL5	3.49589	0.017934			DTX3L	4.17495	9.04e-07			CEACAM1	5.23841	5.96e-05			CSF1R	0.488701	0.0109
						IL6	3.25543	0.00018015			EIF2AK2	4.32889	6.71e-07			CEBPB	3.55164	0.0024			CSF2RB	3.76547	0.000345
						IRAK1	0.548533	0.00274032			G6PD	1.71533	0.0441			CHUK	1.32594	0.0392			CXCL10	31.9526	2.45e-06
						IRF7	3.45914	0.00017046			HDAC3	0.721423	0.00349			CMPK2	36.4834	1.01e-08			DDX58	4.89134	5.57e-07
						ISG15	8.16252	4.88e-06			HERC5	24.4008	1.6e-05			COMP	2.68906	0.0227			DHX58	3.66295	2.4e-06
						JUN	0.169333	0.00012089			HERC6	4.66062	2e-06			CSF2RB	3.25213	0.0137			DTX3L	2.27928	0.00621
						KEAP1	1.47898	0.00736307			HSH2D	1.85489	0.0281			CXCL10	28.7394	2.1e-06			EIF2AK2	2.66618	0.000424
						MAPK8	0.521889	0.0274026			ICAM1	1.97801	0.00653			CXCL2	2.55685	0.0235			FAS	2.99467	0.00333
						MX1	5.07201	0.0194169			IFI35	2.88757	5.66e-06			DAXX	1.41925	0.0409			FCGR2A	11.3418	0.000888
						MX2	4.42802	5.654e-05			IFI44	12.742	1.38e-05			DDX58	6.64724	1.37e-09			FOS	0.20561	0.00109
						MYC	2.26763	0.00435986			IFI6	4.70622	0.000232			DHX58	3.9369	3.63e-08			FYN	0.577854	0.0108
						NFKBIA	0.354474	0.0124298			IFIH1	5.43278	2.03e-08			DTX3L	3.2841	7.47e-06			HAVCR1	4.94155	0.000323
						OAS1	5.92993	8.694e-05			IFIT1	41.4348	1.04e-05			EIF2AK2	5.04538	8.62e-08			HERC5	26.1159	3.1e-05
						OAS2	5.89873	1.327e-05			IFIT2	37.6134	4.5e-07			FCGR2A	11.0256	0.00574			HERC6	5.28148	8.43e-06
						OASL	5.03712	0.0244677			IFIT3	13.9736	7.47e-05			FYN	0.514293	0.00307			HIF1A	2.70925	0.000335
						PARP9	2.92611	0.0005305			IFIT5	3.77863	0.000508			HDAC3	0.797351	0.0417			HLA-DMA	0.373768	0.00265
						PML	2.42522	5.784e-05			IFITM1	1.45517	0.00718			HERC5	31.0534	6.11e-06			HSH2D	1.75463	0.00659
						PSMB9	1.72295	0.00088367			IFITM3	2.24837	9.97e-06			HERC6	5.26222	5.54e-07			ICAM1	4.9399	1.07e-05
						RPS6KA5	0.405914	0.0403156			IFNAR2	2.27541	0.0144			HLA-DMA	0.481098	0.00192			IFI35	2.52991	2.35e-05
						RSAD2	9.74162	0.00149128			IFNGR2	2.31071	0.000511			HSH2D	2.10329	0.00149			IFI44	13.9413	1.4e-05
						STAT1	2.95854	0.00029244			IKBKB	0.678645	0.0101			ICAM1	3.06167	3.04e-05			IFI6	4.29932	0.00134
						TAP1	1.75212	0.015906			IKBKG	0.695901	0.0081			IFI35	3.37028	2.87e-07			IFIH1	4.41172	3.7e-06
						TLR7	6.20057	0.00018139			IL15	2.27987	0.0287			IFI44	16.5702	3.39e-06			IFIT1	35.1172	3.9e-05
						TNFAIP3	0.362256	0.015299			IL18RAP	0.46294	1.6e-05			IFI6	4.21991	0.000319			IFIT2	34.7033	1.63e-05
						TNFRSF17	3.33228	0.0405136			IL1B	4.32849	0.000184			IFIH1	5.93039	5.9e-09			IFIT3	11.3212	0.00028
						TRAF2	0.638487	0.0170919			IL23A	0.301661	0.00102			IFIT1	39.7563	8.13e-06			IFIT5	3.27022	0.00877
						TRAF5	2.61438	0.00944519			IL2RA	3.174	0.00954			IFIT2	53.0578	9.03e-08			IFITM1	1.42745	0.0431
						TRANK1	1.8529	0.0155635			IL4	4.98057	0.00609			IFIT3	13.33	5.58e-05			IFITM3	3.73713	3.6e-07
						TRIM14	2.32192	5.89e-06			IL5	5.04418	0.000531			IFIT5	4.83491	0.000138			IFNAR2	3.45556	1.98e-05
						TRIM25	1.8354	0.0006099			IL6	7.07882	4.59e-08			IFITM1	1.77039	0.000175			IFNG	6.2355	0.0032
						TRIM34	2.0702	0.0019454			IL8RB	10.6714	0.0364			IFITM3	3.42242	3.98e-08			IFNGR1	2.42056	0.0036
						USP18	3.06789	0.0216127			IRAK1	0.603363	0.0104			IFNA4	0.463569	0.0398			IFNGR2	4.36125	8.32e-07
						XAF1	4.7151	8.645e-05			IRF7	8.81211	2.32e-08			IFNAR2	2.51477	0.0011			IKBKAP	0.578039	0.038
											IRF9	2.50012	0.00109			IFNGR1	2.03656	0.0251			IKBKB	0.482971	8.15e-05
											ISG15	24.4668	8.81e-09			IFNGR2	2.72559	8.01e-05			IKBKG	0.617585	0.00105
											ISG20	1.6486	0.00218			IKBKB	0.575272	0.000213			IL10RA	0.490846	0.0233
											JAK2	2.51141	4.5e-05			IKBKG	0.647793	0.00139			IL18	3.32497	0.00547
											JUN	0.164138	3.87e-05			IL10RA	0.53735	0.0306			IL18R1	5.24543	0.000253
											KEAP1	1.77256	8.14e-05			IL15	2.29721	0.00179			IL21	4.9315	8.25e-06
											LGALS9	2.37389	0.00122			IL18	2.51114	0.034			IL29	3.62665	0.0286
											MAP2K4	1.70488	0.00256			IL18R1	4.48737	0.00058			IL2RA	6.85981	1.19e-05
											MAPK8	0.564965	0.00817			IL18RAP	1.77437	0.00152			IL6	24.733	2.17e-09
											MAVS	0.628423	0.00241			IL1B	3.62789	0.00111			IL8RB	14.0075	0.0206
											MKNK1	2.30231	0.00671			IL23A	0.221036	5.19e-05			IRAK1	0.55297	0.00832
											MX1	13.1246	4.91e-05			IL2RA	4.45686	1.44e-05			IRAK3	4.2162	0.00888
											MX2	9.44821	4.59e-08			IL4	4.02589	0.00959			IRF7	6.01948	9.84e-07
											MYC	2.51325	0.000251			IL5	5.846	0.000281			ISG15	31.1517	2.17e-09
											MYD88	2.27816	0.00629			IL6	30.1285	4.53e-10			ITGAM	2.58831	0.00969
											NCAM1	0.243654	0.0142			IL8RB	19.2158	0.00307			ITGAX	0.238912	0.00176
											NFKB2	1.53463	0.0144			IRAK1	0.659762	0.0339			JAK2	2.45288	1.13e-05
											NOTCH1	1.96648	0.00534			IRF7	9.68912	5.9e-09			LGALS9	1.98247	0.00773
											NOTCH2	1.54591	0.00519			IRF9	2.12509	0.00557			MAP2K4	0.586527	0.011
											OAS1	19.3642	3.35e-08			ISG15	31.4489	1.23e-10			MAP3K1	0.429406	0.00252
											OAS2	12.4568	1.18e-07			ISG20	1.43003	0.0203			MAP3K14	0.605143	0.00807
											OAS3	6.18247	5.19e-06			ITGAX	0.332865	0.0193			MAP4K1	0.607742	0.00444
											OASL	9.48136	0.000283			JAK2	2.27827	4.44e-05			MAP4K4	0.432988	0.00488
											OAZ1	1.65978	0.00663			JUN	0.364138	0.0117			MAPK14	2.02391	0.00513
											PARP12	1.97014	0.000101			KEAP1	1.55557	0.000516			MAPK8	0.442348	0.00306
											PARP9	4.41042	3.68e-06			KLRB1	0.389154	0.0351			MAVS	0.512961	7.06e-06
											PML	3.52302	2.77e-08			LCK	0.554129	0.0308			MX1	8.48296	0.000347
											PRKCD	1.44562	0.00559			LGALS9	2.18469	0.00119			MX2	5.04674	0.000101
											PSMB9	2.3513	1.58e-06			MAP2K4	1.6368	0.00429			NCAM1	0.127418	0.000465
											PYCARD	2.34302	0.00111			MAP4K1	0.693928	0.0275			NEURL3	3.3191	0.000939
											RIPK2	2.21584	0.00104			MAP4K2	0.603886	0.000574			NFKB2	1.79599	0.000265
											RNASEL	2.90452	0.00321			MAP4K4	0.493125	0.0203			NOTCH1	2.10033	0.0021
											RPS6KA5	0.359954	0.000543			MAPK8	0.493229	0.00125			NRG2	3.47295	0.000379
											RSAD2	25.1878	5.46e-06			MAVS	0.552712	0.000248			OAS1	19.6251	9.23e-08
											RTP4	5.19061	0.0295			MKNK1	2.62109	0.00279			OAS2	4.43823	5.88e-05
											SAMD9	4.69402	0.000983			MX1	33.1474	2.94e-07			OAS3	4.70988	5.2e-05
											SAMD9L	4.23914	1.19e-05			MX2	8.16484	5e-08			OASL	7.28479	0.000897
											SOCS3	3.90867	0.00147			MYC	2.09743	0.00346			OAZ1	1.58721	0.0203
											STAT1	3.84124	8.28e-06			MYD88	2.03849	0.0308			PARP10	1.61188	0.0414
											STAT2	3.42071	3.3e-06			NCAM1	0.0882742	4.28e-05			PARP12	1.60728	0.0083
											STAT3	1.61068	0.028			NEURL3	4.5649	6.07e-06			PARP9	3.5255	0.00026
											STAT4	0.439456	0.0289			NRG2	7.18712	1.4e-05			PLAU	4.07281	0.000806
											SUMO1	1.32461	0.0243			OAS1	23.7739	1e-08			PLAUR	6.32962	0.00232
											TAP1	2.5852	2.92e-06			OAS2	7.02744	2.87e-07			PML	2.41821	8.9e-05
											TLR3	3.69581	0.008			OAS3	5.49401	8.65e-05			PRDM1	2.28239	0.0124
											TLR4	9.25056	0.000517			OASL	7.21554	0.000811			PRKCA	0.405057	0.00291
											TLR7	10.1848	1.88e-06			OAZ1	1.6993	0.0114			PSMB9	1.99321	0.00021
											TMEM173	1.74541	0.0202			PARP10	1.81541	0.0188			PTEN	1.79266	0.014
											TNFAIP3	0.445589	0.0436			PARP12	2.35691	4.36e-07			PTK2	0.51348	0.00972
											TNFRSF17	4.15507	0.00563			PARP9	4.96451	8.14e-07			PYCARD	2.02101	0.00556
											TNFSF10	6.18389	4.74e-05			PLAU	4.06183	0.000112			RELB	1.77052	0.0465
											TNFSF13B	2.53048	0.0125			PML	3.41478	2.29e-08			RIPK2	3.05819	0.000103
											TRAF5	2.51695	0.00385			PRKCA	0.499576	0.0331			RPS6KA5	0.36844	0.00151
											TRANK1	2.25278	0.000235			PSMB9	2.34713	1.79e-06			RSAD2	23.8494	1.13e-05
											TRIM14	3.90245	9.7e-08			PTEN	1.4419	0.045			RTP4	6.18113	0.011
											TRIM25	2.68916	7.56e-07			PTPN2	2.05511	0.00574			SAMD9	5.72187	0.000144
											TRIM34	2.09836	0.00011			PYCARD	2.91212	0.000385			SAMD9L	3.16878	0.000586
											UBB	1.59168	0.0037			RIPK2	2.7376	0.000179			SOCS3	5.41139	0.000366
											UBE2L6	3.59751	9.39e-07			RNASEL	3.20883	0.000758			STAT1	3.29926	0.000102
											USP18	6.46889	2.32e-05			ROCK2	1.71732	0.00161			STAT2	2.63401	7.83e-05
											XAF1	10.0568	1.36e-07			RPS6KA5	0.36673	0.000839			STAT3	1.74056	0.00427
											XBP1	1.95602	2.5e-05			RSAD2	32.2533	1.45e-06			STAT4	0.397181	0.0249
																RTP4	9.48419	0.00118			STAT6	0.714971	0.0304
																SAMD9	10.8458	3.82e-06			SUMO1	1.50927	0.000297
																SAMD9L	5.3452	3.21e-06			TAP1	2.62123	6.83e-06
																SOCS3	3.76641	0.00123			TBK1	1.79391	0.0063
																SRC	1.66994	0.0159			TLR4	11.6956	0.00104
																STAT1	3.54475	7.12e-06			TMEM173	2.0699	0.00243
																STAT2	4.30908	2.38e-07			TNFRSF17	6.95866	0.0155
																STAT3	1.68803	0.00451			TNFSF13B	2.20376	0.0442
																STAT4	0.309101	0.00102			TNFSF4	1.74255	0.00476
																SUMO1	1.32162	0.0141			TOMM70A	1.50948	0.0289
																TAP1	2.92686	3.74e-07			TRADD	0.665324	0.0285
																TGFB1	0.632963	0.00391			TRAF2	0.508926	0.000769
																TLR3	8.20667	4.72e-05			TRIM14	2.29203	0.000911
																TLR4	9.96133	0.000402			TRIM25	1.98893	0.000151
																TLR7	9.38305	2.67e-06			TRIM8	0.606861	0.00154
																TMEM173	1.80784	0.00919			UBE2L6	2.58203	2.66e-05
																TNFRSF11A	2.006	0.011			USP18	9.52608	4.26e-06
																TNFRSF17	4.985	0.00112			XAF1	6.69742	4.05e-06
																TNFSF10	4.30104	0.000249			XBP1	3.29417	0.000192
																TNFSF4	1.75082	0.00244			ZAP70	0.542045	0.00191
																TRAF2	0.538031	0.000196			ZBP1	3.4439	0.0187
																TRANK1	1.94902	0.00162			ZC3HAV1	0.431536	6.64e-05
																TRIM14	3.20262	8.51e-08
																TRIM25	2.23645	2.85e-06
																TRIM34	2.15632	0.000271
																TRIM8	0.549568	6.26e-05
																UBE2L6	3.64019	6.69e-07
																USP18	13.0024	2e-07
																XAF1	11.3324	2.27e-07
																XBP1	2.44392	1.08e-06
																ZAP70	0.475678	0.00033
																ZC3HAV1	0.636948	0.0224

## Sheet: Woolsey 2022 Cyno SUDV-Gulu
		Cyno Early (3-4) vs. Baseline (0)	Cyno P value of: Early (3-4) vs. Baseline (0)		Cyno Mid (5-6) vs. Baseline (0)	Cyno P value of: Mid (5-6) vs. Baseline (0)		Cyno Late (7-10) vs. Baseline (0)	Cyno P value of: Late (7-10) vs. Baseline (0)
AKT3		1	0.0508634		0.518135	0.128267		0.47619	1.768e-05
ALOX15		0.591716	0.151858		0.286533	0.00017916		0.266667	0.0001624
ATM		0.362319	0.00562125		0.31348	0.0045066		0.381679	0.00158138
BATF		2.26	0.0112126		5.41	0.00439499		7.63	1e-08
BCL2		0.404858	0.00279851		0.892857	0.529259		0.625	0.0258991
BID		1.13	0.700103		2.45	0.00046565		2.36	0.00010227
BST2		2.83	4.928e-05		4.14	0.00019243		5.19	1e-08
C2		2.09	0.00193641		3.25	0.00477474		9.79	3.77e-06
C3		1.12	0.198553		3.43	0.00262148		5.85	2.6e-05
CASP1		5.56	3.11e-06		4.88	4.318e-05		5.36	1e-08
CASP10		2.06	0.00414231		1.82	0.0217149		2.64	1e-08
CASP2		0.469484	0.00286351		0.487805	0.00312763		0.497512	1.352e-05
CCL2		1.16	0.168124		17.8	1.744e-05		5.41	0.00031579
CCL20		1.16	0.234399		3.05	0.00540006		3.11	0.00011683
CCL3		2.15	0.0317551		58.89	2.2e-07		23.16	3.6e-07
CCL5		0.497512	0.032329		0.271003	0.00482009		0.353357	1.958e-05
CCL8		1.14	0.256274		12.01	0.00298839		5.59	0.00010164
CCR3		0.35461	0.00101949		0.251256	1.477e-05		0.540541	0.0645795
CCRL1		1			1.37	0.0368685		2.95	0.0304211
CD14		0.900901	0.792136		3.11	0.00043345		3.61	3.32e-06
CD163		3.86	0.00105384		5.14	1e-08		5.59	1e-07
CD19		0.694444	0.0730234		0.549451	0.00337935		0.492611	0.00318817
CD209		1.07	0.338801		2.8	0.00433026		3.51	2.3e-06
CD244		0.746269	0.220711		0.434783	9.796e-05		1.22	0.545886
CD247		0.406504	0.00216971		0.316456	0.000514		0.212314	1.5e-07
CD274		4.56	0.00168046		7.89	6.882e-05		8.52	1e-08
CD28		0.462963	0.00286852		0.37037	0.0004645		0.5	0.00121889
CD3D		0.52356	0.030253		0.265252	0.00248515		0.286533	8.2e-07
CD3E		0.420168	0.0132652		0.332226	2.29e-06		0.273224	6.6e-07
CD40LG		0.483092	0.00112585		0.355872	1.741e-05		0.395257	5.689e-05
CD7		0.401606	0.023027		0.33557	0.0213087		0.316456	9.82e-06
CD8A		1.17	0.599633		0.555556	0.125796		0.420168	1.473e-05
CD8B		0.456621	0.0102961		0.277008	4.161e-05		0.260417	3.681e-05
CEBPB		3.94	0.00016471		6.89	1e-08		10.01	1e-08
CIITA		0.684932	0.0836193		0.487805	0.00257264		0.309598	7.37e-06
CSF1		2.37	0.00033448		2.84	0.00167269		4.32	1e-08
CSF1R		0.952381	0.88454		0.340136	0.00225385		0.338983	0.00035917
CSF2RB		1	0.0658419		1.93	0.22303		3.38	6.82e-06
CXCL10		5.97	0.00020102		104.06	1.005e-05		142.88	1e-08
CXCL11		1.08	0.338801		6.92	0.00537276		9.06	5.044e-05
DDX58		9.3	0.00010607		21.91	1.34e-06		17.62	1e-08
EIF2AK2		5.32	0.00045979		9.6	8e-08		8.08	1e-08
ENTPD1		2.45	0.00220404		1.28	0.329228		1.52	0.0852069
FAS		2.87	0.0185085		5	0.00016344		5.7	1e-08
FCGR1A		4.1	0.00010121		9.96	2.886e-05		7.46	1e-08
FCGR2A		3.84	0.00044095		2.35	0.0263145		3.8	1.053e-05
FOS		1.59	0.0977043		1	0.0592536		0.27933	5.814e-05
FYN		0.458716	0.0330244		0.617284	0.0167154		0.480769	2.39e-06
GUSB		0.735294	0.0647343		1.18	0.450471		2.35	1e-08
GZMA		0.699301	0.289489		0.221729	3.07e-06		0.555556	0.057395
HAVCR2		1.06	0.166719		1.51	0.0191527		2.11	0.00046488
HIF1A		1.1	0.822281		2.63	7.547e-05		3.18	1e-08
HLA-DMA		0.584795	0.0957518		0.283286	0.00086277		0.30303	9e-08
HLA-DOB		0.520833	0.0232666		0.352113	0.00203913		0.485437	0.00969308
HSH2D		3.19	2.62e-06		3.53	0.00063594		2.74	2.057e-05
ICAM1		1.92	0.00707759		10.92	5.004e-05		12.47	1e-07
IFI35		4.09	0.00076018		6.53	0.00216769		9.91	4e-08
IFI44		14.64	0.00013487		43.94	2e-08		49.89	3e-08
IFIH1		6.28	0.00027866		11.65	4.38e-06		10.47	1e-08
IFIT1		6.22	4.736e-05		14.17	1.744e-05		11.02	1e-08
IFIT2		26.44	9.624e-05		75.64	6.1e-07		56.45	1e-08
IFIT3		15.42	8.1e-07		29.91	1.45e-06		28.29	1e-08
IFITM1		3.13	0.00127033		3.87	0.00313126		5.86	1e-08
IFNA2		1.15	0.0593723		1.66	0.0152337		2.36	0.00105137
IFNAR2		1.93	0.0275027		2.14	0.0136342		3.09	4e-08
IFNB1		1.35	0.0111169		2.87	0.00106621		4.45	0.00113309
IFNGR1		1.77	0.203471		1.51	0.0253351		2.87	8.86e-06
IFNGR2		2.78	0.00028161		4.18	4.998e-05		5.21	1e-08
IL10RB		1.64	0.198075		2.37	8.679e-05		3.15	1e-08
IL15		1.18	0.387815		1.4	0.111369		3.25	2.243e-05
IL18		0.990099	0.968651		19.62	1.754e-05		7.23	1e-08
IL18R1		2	0.0458344		5.58	0.0009447		15.87	1e-08
IL18RAP		7.25	0.00062403		24.29	6.5e-07		45.74	1e-08
IL1B		4.14	0.0163736		4.76	0.00026869		3.14	1.35e-05
IL2		1.18	0.231111		1.7	0.0110708		2.49	0.00091075
IL21		0.471698	0.00842443		0.389105	0.00177074		0.649351	0.0229656
IL21R		0.775194	0.36078		1.09	0.807623		3.09	0.00051338
IL2RA		1.05	0.338801		10.88	0.00021259		21.7	4.15e-06
IL33		1.15	0.143847		1.78	0.0227113		2.95	0.00233131
IL4R		2.15	0.0285		1.77	0.0990007		2.81	3e-08
IL6		1			9.39	0.0038492		5.18	0.00011934
IL9		1.34	0.0881827		1.6	0.019279		3.22	0.00200739
IRAK2		1.01	0.946681		1.62	0.177317		2.38	1e-08
IRAK3		1.72	0.232022		6.14	1.3e-07		8.15	1e-08
IRAK4		1.36	0.208767		3.08	0.000593		2.09	3e-08
IRF1		1	0.0871994		1.81	0.026988		2.31	6.44e-05
IRF4		0.469484	0.00407064		0.49505	0.0288347		0.961538	0.890344
IRF5		1.21	0.53124		3.65	0.0002052		3.35	9e-08
IRF7		10.08	8.725e-05		12.18	3.72e-06		12.53	1e-08
IRF8		0.869565	0.574926		0.636943	0.0994161		0.462963	0.00563814
ISG20		2.4	0.0238834		7.77	5.141e-05		6.99	1e-08
ITGAM		2.52	0.0303044		5.68	1.9e-07		8.34	1e-08
JAK2		2.48	0.00025353		2.26	0.0102215		2.66	9.84e-06
JAK3		0.645161	0.0473198		1.57	0.15616		2.25	0.00011483
KLRB1		0.434783	0.0132517		0.367647	0.004125		0.438596	0.0108483
KLRD1		0.436681	0.0258035		0.214592	0.00067763		0.411523	0.00140534
KLRF1		0.46729	0.0362971		0.238663	9.209e-05		0.4329	0.0418666
KLRG1		0.401606	0.00124237		0.27248	1.05e-05		0.649351	0.253955
KLRK1		0.411523	0.00327507		0.151745	5e-08		0.149925	1e-08
LCK		0.425532	0.0162757		0.248139	0.000485		0.236407	1.95e-06
MAFF		1.46	0.0070504		2.19	0.00768125		2.95	2.1e-07
MAP4K1		0.520833	0.0127849		0.35461	0.00041726		0.411523	0.00026964
MAPK14		1.98	0.14931		1.64	0.307202		3.31	7.2e-07
MKNK1		2.32	0.00595775		4.68	1.21e-05		4.78	1e-08
MX1		12.98	0.00013136		56.82	1e-08		58.26	1e-08
MX2		7.9	0.00060874		24.99	2e-08		22.17	1e-08
MYD88		1.62	0.263844		4.16	8e-07		4.37	1e-08
NCAM1		1.16	0.234996		1.54	0.0142468		2.05	0.00096601
NFKB1		0.833333	0.611684		1.92	0.00173131		2.04	3.7e-07
NFKB2		1.26	0.261031		3.01	0.00344254		3.06	3.31e-06
NFKBIA		1.33	0.452523		6.86	4.164e-05		7.03	4e-08
OAS1		11.68	0.00013759		83.13	4.68e-06		129.45	1e-08
OAS2		8.79	0.00111804		30.1	4.6e-07		29.52	1e-08
OAS3		5.85	0.00038843		15.99	3.695e-05		11.97	1e-08
OASL		9.52	0.00021034		26.82	4e-08		31.87	1e-08
OAZ1		0.854701	0.304491		0.45045	0.00303881		0.469484	0.00013629
PLAU		1.52	0.0633589		4.53	0.00194631		7.32	6e-08
PLAUR		1.62	0.172191		8.73	1.1e-07		9.63	1.9e-07
PML		3.53	0.00114849		4.04	0.0125155		5.42	1e-08
PRKCB		1.01	0.983101		2.25	0.00224135		2.28	3.04e-06
PSMB9		2.7	0.00082435		2.23	0.00712641		2.79	4.41e-06
PTPN2		1.34	0.467323		2.64	0.00141546		5.04	1e-08
PYCARD		2.7	9.2e-07		3.82	5e-08		4.28	1e-08
RELA		1.43	0.0299897		2.15	0.00651273		2.96	1e-08
RELB		1.37	0.167523		3.52	0.0078164		5.22	9.3e-07
RIPK1		1.34	0.378174		1.57	0.262346		2.49	1e-08
RIPK2		1.74	0.0670511		4.62	5e-08		3.88	8e-07
RNASEL		1.85	0.00773668		2.03	0.00500549		3.51	6.495e-05
ROCK2		1.52	0.132941		2.02	0.00019998		2.59	1.9e-07
RPS6KA5		0.934579	0.810173		0.49505	0.0124116		0.961538	0.86777
SELE		1			1.6	0.0883638		2.45	0.0383342
SOCS1		3.56	0.00099382		8.04	7.09e-06		10.62	4e-08
SOCS3		11.87	2.57e-05		9.71	0.0029216		27.59	1e-08
SRC		0.840336	0.420789		2.54	0.0140285		2.05	0.00151803
STAT1		3.34	0.0131459		3.7	1.47e-05		5.19	1e-08
STAT2		3.95	0.00730409		5.27	1.965e-05		5.8	1e-08
TAP1		3.12	0.00029912		2.37	0.0120763		3.56	2.3e-07
TAP2		1.73	0.062225		1.4	0.320825		2.48	2.5e-06
TBK1		1.25	0.464749		1.51	0.296202		2.84	1e-08
TIGIT		0.645161	0.0559817		0.434783	0.0015966		0.469484	0.00290907
TLR3		1.83	0.0311325		5.08	0.00575056		15.46	9.9e-07
TLR4		3.09	0.0333148		2.74	0.00522778		3.55	4.76e-06
TLR8		2.2	0.000196		0.746269	0.516754		1.78	0.005162
TMEM173		2.24	0.0264912		2.56	1.01e-06		3.83	2.39e-06
TNF		1.34	0.0807899		4.45	0.00121629		4.01	7.68e-06
TNFAIP3		1.2	0.503411		5.67	5.475e-05		4.86	1.82e-06
TNFRSF17		0.970874	0.680584		0.943396	0.485434		2.18	0.0146141
TNFRSF1B		1.34	0.466161		2.09	0.0016476		3.55	1e-08
TNFSF10		1.56	0.185354		3.63	0.0416537		5.84	9.6e-07
TNFSF13B		5.49	0.00034257		8.12	1.468e-05		8.95	1e-08
TNFSF4		1.14	0.225262		1.43	0.03249		2.63	0.00888538
TRADD		2.4	0.0202609		1.94	0.130659		1.83	3.068e-05
TRAF1		0.609756	0.0011298		2.28	0.00803018		1.29	0.0359066
TRAF3		0.662252	0.0277305		1.69	0.089164		2.89	1.35e-06
TRAF5		0.546448	0.00196206		0.763359	0.27083		0.47619	0.00089502
TUBB		0.49505	0.0304037		1	0.060322		0.826446	0.0486546
UBB		0.934579	0.718347		0.442478	9.642e-05		0.178571	1e-08
VCAM1		1			3.8	0.00304103		4.77	0.00107509
XBP1		1.5	0.244102		1.87	0.00059809		2.23	0.00014656
ZAP70		0.540541	0.00027923		0.357143	1e-08		0.357143	1e-08

[truncated: 5 more sheets: Woolsey 2022 Rhesus SUDV-Gulu, Rubins 2007, Speranza 2017, Speranza 2018, Liu 2017]
