# Supplementary material for: Peripheral immune responses to filoviruses in a reservoir versus spillover hosts reveal transcriptional correlates of disease
Source: Front Immunol. 2024 Jan 8;14:1306501. doi: 10.3389/fimmu.2023.1306501 (PMC10800976; doi:10.3389/fimmu.2023.1306501)
Supplement: Supplementary file 2 [file DataSheet_2.xlsx]

## Sheet: result_reactome_pathway_analysi
Pathway identifier	Pathway name	#Entities found	#Entities total	Entities ratio	Entities pValue	Entities FDR	#Reactions found	#Reactions total	Reactions ratio	D1	D2	D3	D4	D5	D6	D7	D8	D9	D10	D11	D12	D13	D14	D28	Species identifier		Species name		Submitted entities found
R-HSA-909733	Interferon alpha/beta signaling	38	190	0.0124672	1.11022e-16	1.67644e-14	23	25	0.00176666	3.72789	17.3095	16.7687	19.3389	21.8505	4.38632	1.37684	1.22316	1	1	1	1	1	1.05895	1	9606		Homo sapiens		IFITM3	RSAD2	STAT1	STAT2	MX1	IFI6	IFIT5	ISG15	IFIT1	USP18	IFIT3	OASL	IFIT2	ISG20	OAS1	OAS3	IRF7	XAF1	IRF9
R-HSA-913531	Interferon Signaling	52	397	0.0260499	1.11022e-16	1.67644e-14	55	74	0.00522931	3.30865	14.1079	13.6333	15.719	17.6085	3.715	1.27538	1.16308	1	1	1	1	1	1.10942	1	9606		Homo sapiens		IFITM3	IFI6	IFIT5	UBE2L6	IFIT1	USP18	IFIT3	OASL	IFIT2	HERC5	UBB	TRIM25	RSAD2	DDX58	STAT1	STAT2	MX1	EIF2AK2	ISG15	PML	ISG20
R-HSA-1169410	Antiviral mechanism by IFN-stimulated genes	17	94	0.00616798	1.11022e-16	1.67644e-14	22	31	0.00219066	3.50294	15.5094	15.04	17.4588	19.5629	3.63765	1.25588	1.24941	1	1	1	1	1	1.20294	1	9606		Homo sapiens		DDX58	STAT1	MX1	EIF2AK2	UBE2L6	ISG15	IFIT1	USP18	OASL	HERC5	UBB	OAS1	OAS3	TRIM25
R-HSA-1280215	Cytokine Signaling in Immune system	69	1115	0.0731627	1.11022e-16	1.67644e-14	196	740	0.0522931	2.75623	11.0265	10.6535	12.3057	13.8562	3.18696	1.28	1.22377	1	1	1	1	1	1.19667	1	9606		Homo sapiens		IFITM3	IFI6	IFIT5	UBE2L6	IFIT1	USP18	IFIT3	OASL	IFIT2	TNFSF13B	HERC5	UBB	MYC	CCL5	TRIM25	LGALS9	CCR5	RSAD2	DDX58	STAT1	IL15
R-HSA-168256	Immune System	79	2703	0.177362	1.11022e-16	1.67644e-14	417	1659	0.117236	2.64468	10.0551	9.7042	11.1813	12.5715	3.00658	1.25911	1.19544	1	1	1	1	1	1.18443	1	9606		Homo sapiens		IFITM3	CD274	IFI6	IFIT5	UBE2L6	IFIT1	USP18	IFIT3	OASL	IFIT2	TNFSF13B	IFIH1	HERC5	C3	KLRK1	RNF213	UBB	MYC	CCL5	TRIM25	LGALS9
R-HSA-1169408	ISG15 antiviral mechanism	14	83	0.00544619	4.44089e-16	5.59552e-14	16	16	0.00113066	3.08786	9.04714	8.64857	9.5	10.3264	2.90214	1	1	1	1	1	1	1	1.24643	1	9606		Homo sapiens		HERC5	UBB	STAT1	DDX58	MX1	TRIM25	EIF2AK2	UBE2L6	ISG15	IFIT1	USP18
R-HSA-877300	Interferon gamma signaling	17	252	0.0165354	7.86371e-13	8.49281e-11	10	18	0.00127199	3.36647	20.0165	19.6494	23.6065	26.8159	4.07647	1.51176	1.49882	1	1	1	1	1	1	1	9606		Homo sapiens		OAS1	STAT1	OAS3	IRF7	TRIM25	IRF9	PML	TRIM34	OASL
R-HSA-936440	Negative regulators of DDX58/IFIH1 signaling	9	37	0.00242782	4.16722e-12	3.91719e-10	10	13	0.000918663	2.35222	6.23889	6.10889	5.90333	6.67	2.08222	1	1	1	1	1	1	1	1.38333	1	9606		Homo sapiens		HERC5	IFIH1	UBB	DDX58	TRIM25	UBE2L6	ISG15
R-HSA-168928	DDX58/IFIH1-mediated induction of interferon-alpha/beta	12	104	0.00682415	5.44587e-12	4.57453e-10	42	53	0.00374532	2.41333	6.57083	6.415	6.54417	7.2275	2.46833	1	1	1	1	1	1	1	1.45417	1	9606		Homo sapiens		HERC5	IFIH1	UBB	DDX58	IRF7	TRIM25	TRAF2	UBE2L6	ISG15
R-HSA-449147	Signaling by Interleukins	21	658	0.0431759	1.34117e-09	1.00588e-07	93	505	0.0356865	1.48	2.82381	2.68486	3.27095	3.8219	1.90238	1.2381	1.33143	1	1	1	1	1	1.44238	1	9606		Homo sapiens		UBB	STAT1	IL15	MYC	CCL5	STAT2	GRB2	TRAF2	LGALS9	FOS	CCR5	USP18
R-HSA-168164	Toll Like Receptor 3 (TLR3) Cascade	10	116	0.00761155	5.49033e-09	3.78833e-07	25	73	0.00515865	2.045	5.28	5.0196	6.1	6.32	2.314	1	1	1	1	1	1	1	1.749	1	9606		Homo sapiens		UBB	IRF7	TRAF2	FOS	USP18	BIRC2
R-HSA-937061	TRIF(TICAM1)-mediated TLR4 signaling	10	121	0.00793963	8.15315e-09	4.70262e-07	25	70	0.00494665	2.045	5.28	5.0196	6.1	6.32	2.314	1	1	1	1	1	1	1	1.749	1	9606		Homo sapiens		UBB	IRF7	TRAF2	FOS	USP18	BIRC2
R-HSA-166166	MyD88-independent TLR4 cascade	10	121	0.00793963	8.15315e-09	4.70262e-07	25	72	0.00508798	2.045	5.28	5.0196	6.1	6.32	2.314	1	1	1	1	1	1	1	1.749	1	9606		Homo sapiens		UBB	IRF7	TRAF2	FOS	USP18	BIRC2
R-HSA-5675482	Regulation of necroptotic cell death	7	39	0.00255906	8.70855e-09	4.70262e-07	10	21	0.00148399	1.17857	1.43286	1.39571	1.44286	1.52571	1.31714	1	1	1	1	1	1	1	1.92714	1	9606		Homo sapiens		UBB	TNFSF10	TRAF2	BIRC2
R-HSA-5689896	Ovarian tumor domain proteases	7	44	0.00288714	1.97336e-08	9.86678e-07	7	14	0.000989329	1.84	3.75857	3.56714	3.90857	4.03	1.62	1	1	1	1	1	1	1	1.65714	1	9606		Homo sapiens		IFIH1	UBB	DDX58	TRIM25
R-HSA-5213460	RIPK1-mediated regulated necrosis	7	45	0.00295276	2.29738e-08	1.07977e-06	11	29	0.00204933	1.17857	1.43286	1.39571	1.44286	1.52571	1.31714	1	1	1	1	1	1	1	1.92714	1	9606		Homo sapiens		UBB	TNFSF10	TRAF2	BIRC2
R-HSA-9013973	TICAM1-dependent activation of IRF3/IRF7	5	14	0.000918635	4.35442e-08	1.91594e-06	8	9	0.000635997	1.958	4.94	4.8	5.48	5.74	2.372	1	1	1	1	1	1	1	1.89	1	9606		Homo sapiens		UBB	IRF7	TRAF2
R-HSA-5689880	Ub-specific processing proteases	11	206	0.0135171	1.16323e-07	4.88557e-06	36	40	0.00282666	2.04909	4.72727	4.45091	5.23636	5.39909	1.93182	1	1.11091	1	1	1	1	1	1.78818	1	9606		Homo sapiens		IFIH1	UBB	DDX58	MYC	TRAF2	USP18	BIRC2
R-HSA-5656169	Termination of translesion DNA synthesis	6	35	0.00229659	1.36927e-07	5.30735e-06	8	9	0.000635997	1.815	5.345	5.58	4.895	5.85667	2.13167	1	1	1	1	1	1	1	1.575	1	9606		Homo sapiens		UBB	TRIM25	UBE2L6	ISG15
R-HSA-166016	Toll Like Receptor 4 (TLR4) Cascade	10	165	0.0108268	1.43442e-07	5.30735e-06	30	107	0.0075613	2.045	5.28	5.0196	6.1	6.32	2.314	1	1	1	1	1	1	1	1.749	1	9606		Homo sapiens		UBB	IRF7	TRAF2	FOS	USP18	BIRC2
R-HSA-936964	Activation of IRF3/IRF7 mediated by TBK1/IKK epsilon	5	20	0.00131234	2.51228e-07	5.77824e-06	8	9	0.000635997	1.958	4.94	4.8	5.48	5.74	2.372	1	1	1	1	1	1	1	1.89	1	9606		Homo sapiens		UBB	IRF7	TRAF2
R-HSA-9758274	Regulation of NF-kappa B signaling	5	20	0.00131234	2.51228e-07	5.77824e-06	3	11	0.00077733	2.132	5.62	5.36	6.72	6.9	2.256	1	1	1	1	1	1	1	1.89	1	9606		Homo sapiens		UBB	TRAF2	USP18
R-HSA-5688426	Deubiquitination	12	289	0.0189633	4.3334e-07	9.96681e-06	55	77	0.00544131	1.96167	4.53417	4.31417	5.08	5.22583	1.97	1	1.10167	1	1	1	1	1	1.7225	1	9606		Homo sapiens		IFIH1	UBB	DDX58	MYC	TRIM25	TRAF2	USP18	BIRC2
R-HSA-933541	TRAF6 mediated IRF7 activation	6	44	0.00288714	5.15699e-07	1.13454e-05	13	13	0.000918663	2.77833	7.50167	7.16167	8.12667	8.485	3.03667	1	1	1	1	1	1	1	1.33333	1	9606		Homo sapiens		IFIH1	DDX58	IRF7	TRIM25	TRAF2
R-HSA-5218859	Regulated Necrosis	7	76	0.00498688	7.64626e-07	1.52925e-05	11	52	0.00367465	1.17857	1.43286	1.39571	1.44286	1.52571	1.31714	1	1	1	1	1	1	1	1.92714	1	9606		Homo sapiens		UBB	TNFSF10	TRAF2	BIRC2
R-HSA-110313	Translesion synthesis by Y family DNA polymerases bypasses lesions on DNA template	6	48	0.00314961	8.51263e-07	1.6174e-05	25	28	0.00197866	1.815	5.345	5.58	4.895	5.85667	2.13167	1	1	1	1	1	1	1	1.575	1	9606		Homo sapiens		UBB	TRIM25	UBE2L6	ISG15
R-HSA-168898	Toll-like Receptor Cascades	10	202	0.0132546	8.90951e-07	1.61922e-05	51	198	0.0139919	2.045	5.28	5.0196	6.1	6.32	2.314	1	1	1	1	1	1	1	1.749	1	9606		Homo sapiens		UBB	IRF7	TRAF2	FOS	USP18	BIRC2
R-HSA-5357905	Regulation of TNFR1 signaling	6	54	0.00354331	1.67258e-06	3.01065e-05	30	39	0.00275599	1	1	1	1	1	1.17	1	1	1	1	1	1	1	2.08167	1	9606		Homo sapiens		UBB	TRAF2	BIRC2
R-HSA-73893	DNA Damage Bypass	6	57	0.00374016	2.27761e-06	4.0997e-05	28	34	0.00240266	1.815	5.345	5.58	4.895	5.85667	2.13167	1	1	1	1	1	1	1	1.575	1	9606		Homo sapiens		UBB	TRIM25	UBE2L6	ISG15
R-HSA-8983711	OAS antiviral response	4	15	0.000984252	3.27845e-06	5.24553e-05	6	15	0.00106	5.465	38.15	37.225	44.85	51.1	6.29	2.0875	2.06	1	1	1	1	1	1	1	9606		Homo sapiens		OAS1	DDX58	OAS3	OASL
R-HSA-9674555	Signaling by CSF3 (G-CSF)	5	35	0.00229659	3.81821e-06	6.10913e-05	12	21	0.00148399	1.226	1.548	1.464	1.502	1.638	1.284	1	1	1	1	1	1	1	1.968	1	9606		Homo sapiens		UBB	STAT1	GRB2
R-HSA-75893	TNF signaling	6	64	0.00419948	4.4001e-06	6.60015e-05	39	56	0.00395732	1	1	1	1	1	1.17	1	1	1	1	1	1	1	2.08167	1	9606		Homo sapiens		UBB	TRAF2	BIRC2
R-HSA-2173793	Transcriptional activity of SMAD2/SMAD3:SMAD4 heterotrimer	6	64	0.00419948	4.4001e-06	6.60015e-05	12	51	0.00360399	1.18833	1.45667	1.38667	1.41833	1.53167	1.57667	1	1.40667	1	1	1	1	1	1.91833	1	9606		Homo sapiens		UBB	STAT1	MYC
R-HSA-5676594	TNF receptor superfamily (TNFSF) members mediating non-canonical NF-kB pathway	4	17	0.00111549	5.35524e-06	7.49734e-05	6	12	0.000847997	1	1.685	1.5775	1.74	1.76	1.255	1	1	1	1	1	1	1	1.76	1	9606		Homo sapiens		TRAF2	BIRC2	TNFSF13B
R-HSA-5668541	TNFR2 non-canonical NF-kB pathway	7	104	0.00682415	5.92828e-06	8.29959e-05	15	44	0.00310932	1	1.39143	1.33	1.42286	1.43429	1.14571	1	1	1	1	1	1	1	1.92714	1	9606		Homo sapiens		UBB	TRAF2	BIRC2	TNFSF13B
R-HSA-9680350	Signaling by CSF1 (M-CSF) in myeloid cells	5	41	0.00269029	8.16757e-06	9.92795e-05	7	14	0.000989329	1.226	1.548	1.464	1.502	1.638	1.284	1	1	1	1	1	1	1	1.968	1	9606		Homo sapiens		UBB	STAT1	GRB2
R-HSA-918233	TRAF3-dependent IRF activation pathway	4	20	0.00131234	1.01071e-05	0.000121285	8	11	0.00077733	3.6675	10.7525	10.2425	11.69	12.2275	3.545	1	1	1	1	1	1	1	1	1	9606		Homo sapiens		IFIH1	DDX58	IRF7	TRIM25
R-HSA-975155	MyD88 dependent cascade initiated on endosome	7	117	0.00767717	1.26263e-05	0.000138889	21	75	0.00529998	2.49286	7.11429	6.74229	8.28571	8.6	2.73143	1	1	1	1	1	1	1	1.63571	1	9606		Homo sapiens		UBB	IRF7	TRAF2	FOS	USP18
R-HSA-168181	Toll Like Receptor 7/8 (TLR7/8) Cascade	7	118	0.00774278	1.3331e-05	0.000146641	21	79	0.00558264	2.49286	7.11429	6.74229	8.28571	8.6	2.73143	1	1	1	1	1	1	1	1.63571	1	9606		Homo sapiens		UBB	IRF7	TRAF2	FOS	USP18
R-HSA-168138	Toll Like Receptor 9 (TLR9) Cascade	7	121	0.00793963	1.56434e-05	0.000156793	21	80	0.00565331	2.49286	7.11429	6.74229	8.28571	8.6	2.73143	1	1	1	1	1	1	1	1.63571	1	9606		Homo sapiens		UBB	IRF7	TRAF2	FOS	USP18
R-HSA-451927	Interleukin-2 family signaling	5	47	0.00308399	1.56793e-05	0.000156793	29	59	0.00416932	1.226	1.548	1.68	1.824	3.192	1.284	1	1	1	1	1	1	1	1.556	1	9606		Homo sapiens		STAT1	IL15	GRB2	LGALS9
R-HSA-9683701	Translation of Structural Proteins	5	49	0.00321522	1.91149e-05	0.000191149	2	37	0.00261466	1	1.372	1.328	1.598	1.676	1	1	1	1	1	1	1	1	1.69	1	9606		Homo sapiens		PARP10	UBB	PARP9
R-HSA-445989	TAK1-dependent IKK and NF-kappa-B activation	5	55	0.00360892	3.30277e-05	0.000264222	5	17	0.00120133	2.132	5.62	5.36	6.72	6.9	2.256	1	1	1	1	1	1	1	1.89	1	9606		Homo sapiens		UBB	TRAF2	USP18
R-HSA-912694	Regulation of IFNA/IFNB signaling	4	28	0.00183727	3.73143e-05	0.000298515	5	5	0.000353332	3.2375	8.705	8.1325	9.9875	10.715	3.3075	1	1	1	1	1	1	1	1	1	9606		Homo sapiens		STAT1	STAT2	USP18
R-HSA-933542	TRAF6 mediated NF-kB activation	4	30	0.0019685	4.86874e-05	0.000389499	2	4	0.000282666	2.47	5.8275	5.4925	6.09	6.3025	2.34	1	1	1	1	1	1	1	1.25	1	9606		Homo sapiens		IFIH1	DDX58	TRIM25	TRAF2
R-HSA-5357956	TNFR1-induced NFkappaB signaling pathway	4	33	0.00216535	7.023e-05	0.00049161	5	5	0.000353332	1	1	1	1	1	1.255	1	1	1	1	1	1	1	2.0475	1	9606		Homo sapiens		UBB	TRAF2	BIRC2
R-HSA-5687128	MAPK6/MAPK4 signaling	6	106	0.00695538	7.29922e-05	0.000509777	7	40	0.00282666	1.28333	1.455	1.45167	1.6	1.525	1.56833	1	1.40667	1	1	1	1	1	1.91833	1	9606		Homo sapiens		ZBP1	UBB	MYC
R-HSA-170834	Signaling by TGF-beta Receptor Complex	6	107	0.007021	7.68222e-05	0.000509777	22	100	0.00706664	1.18833	1.45667	1.38667	1.41833	1.53167	1.57667	1	1.40667	1	1	1	1	1	1.91833	1	9606		Homo sapiens		UBB	STAT1	MYC
R-HSA-975871	MyD88 cascade initiated on plasma membrane	6	109	0.00715223	8.49628e-05	0.000509777	16	70	0.00494665	1.94333	4.85	4.53267	5.76667	5.91667	2.04667	1	1	1	1	1	1	1	1.74167	1	9606		Homo sapiens		UBB	TRAF2	FOS	USP18
R-HSA-168142	Toll Like Receptor 10 (TLR10) Cascade	6	109	0.00715223	8.49628e-05	0.000509777	16	71	0.00501731	1.94333	4.85	4.53267	5.76667	5.91667	2.04667	1	1	1	1	1	1	1	1.74167	1	9606		Homo sapiens		UBB	TRAF2	FOS	USP18
R-HSA-168176	Toll Like Receptor 5 (TLR5) Cascade	6	109	0.00715223	8.49628e-05	0.000509777	16	71	0.00501731	1.94333	4.85	4.53267	5.76667	5.91667	2.04667	1	1	1	1	1	1	1	1.74167	1	9606		Homo sapiens		UBB	TRAF2	FOS	USP18
R-HSA-933543	NF-kB activation through FADD/RIP-1 pathway mediated by caspase-8 and -10	3	14	0.000918635	0.000113825	0.000652567	5	5	0.000353332	2.96	7.43667	6.99	7.78667	8.07	2.44667	1	1	1	1	1	1	1	1	1	9606		Homo sapiens		IFIH1	DDX58	TRIM25
R-HSA-975138	TRAF6 mediated induction of NFkB and MAP kinases upon TLR7/8 or 9 activation	6	116	0.00761155	0.000119021	0.000652567	16	60	0.00423998	1.94333	4.85	4.53267	5.76667	5.91667	2.04667	1	1	1	1	1	1	1	1.74167	1	9606		Homo sapiens		UBB	TRAF2	FOS	USP18
R-HSA-73887	Death Receptor Signaling	7	172	0.0112861	0.000140315	0.000701577	49	117	0.00826797	1.17857	1.43286	1.39571	1.44286	1.52571	1.31714	1	1	1	1	1	1	1	1.92714	1	9606		Homo sapiens		UBB	TNFSF10	TRAF2	BIRC2
R-HSA-5357801	Programmed Cell Death	8	237	0.0155512	0.000166789	0.000833945	31	193	0.0136386	1.15625	1.52	1.34625	1.3875	1.6	1.2775	1	1	1	1	1	1	1	1.81125	1	9606		Homo sapiens		UBB	TNFSF10	TRAF2	BID	BIRC2
R-HSA-1834949	Cytosolic sensors of pathogen-associated DNA	5	78	0.00511811	0.000168472	0.000842359	13	50	0.00353332	2.298	5.486	5.342	6.2	6.37	2.442	1	1	1	1	1	1	1	1.69	1	9606		Homo sapiens		ZBP1	UBB	IRF7
R-HSA-9694635	Translation of Structural Proteins	5	81	0.00531496	0.000200371	0.000949643	2	46	0.00325065	1	1.372	1.328	1.598	1.676	1	1	1	1	1	1	1	1	1.69	1	9606		Homo sapiens		PARP10	UBB	PARP9
R-HSA-166058	MyD88:MAL(TIRAP) cascade initiated on plasma membrane	6	133	0.00872703	0.000247546	0.000990185	16	76	0.00537065	1.94333	4.85	4.53267	5.76667	5.91667	2.04667	1	1	1	1	1	1	1	1.74167	1	9606		Homo sapiens		UBB	TRAF2	FOS	USP18
R-HSA-168188	Toll Like Receptor TLR6:TLR2 Cascade	6	133	0.00872703	0.000247546	0.000990185	16	78	0.00551198	1.94333	4.85	4.53267	5.76667	5.91667	2.04667	1	1	1	1	1	1	1	1.74167	1	9606		Homo sapiens		UBB	TRAF2	FOS	USP18
R-HSA-109581	Apoptosis	7	192	0.0125984	0.000272851	0.00109141	20	142	0.0100346	1.17857	1.59429	1.39571	1.44286	1.68571	1.31714	1	1	1	1	1	1	1	1.78143	1	9606		Homo sapiens		UBB	TNFSF10	TRAF2	BID	BIRC2
R-HSA-168179	Toll Like Receptor TLR1:TLR2 Cascade	6	136	0.00892388	0.000278626	0.0011145	16	78	0.00551198	1.94333	4.85	4.53267	5.76667	5.91667	2.04667	1	1	1	1	1	1	1	1.74167	1	9606		Homo sapiens		UBB	TRAF2	FOS	USP18
R-HSA-181438	Toll Like Receptor 2 (TLR2) Cascade	6	136	0.00892388	0.000278626	0.0011145	16	80	0.00565331	1.94333	4.85	4.53267	5.76667	5.91667	2.04667	1	1	1	1	1	1	1	1.74167	1	9606		Homo sapiens		UBB	TRAF2	FOS	USP18
R-HSA-9006936	Signaling by TGFB family members	6	136	0.00892388	0.000278626	0.0011145	22	125	0.0088333	1.18833	1.45667	1.38667	1.41833	1.53167	1.57667	1	1.40667	1	1	1	1	1	1.91833	1	9606		Homo sapiens		UBB	STAT1	MYC
R-HSA-168249	Innate Immune System	20	1345	0.0882546	0.000368538	0.00147415	196	725	0.0512331	2.216	5.60845	5.4443	5.9365	6.369	2.2125	1.0575	1	1	1	1	1	1	1.444	1	9606		Homo sapiens		ZBP1	DDX58	UBE2L6	TRAF2	ISG15	FOS	USP18	HERC5	IFIH1	C3	KLRK1	UBB	IRF7	TRIM25	GRB2	BIRC2
R-HSA-5663205	Infectious disease	21	1512	0.0992126	0.000634676	0.00190403	68	897	0.0633877	2.19381	5.44238	5.23857	5.5119	6.06	2.31762	1.12238	1.05429	1	1	1	1	1	1.23048	1	9606		Homo sapiens		ZBP1	DDX58	STAT1	STAT2	EIF2AK2	ISG15	PARP9	PML	IFIH1	PARP10	C3	RNF213	UBB	IRF7	TRIM25	GRB2	CCR5
R-HSA-983168	Antigen processing: Ubiquitination & Proteasome degradation	8	315	0.0206693	0.00107592	0.00322775	7	9	0.000635997	1.7225	3.41375	3.03875	3.23875	3.495	1.405	1	1	1	1	1	1	1	1.43125	1	9606		Homo sapiens		HERC5	RNF213	UBB	DTX3L	UBE2L6	HERC6
R-HSA-9020702	Interleukin-1 signaling	5	125	0.0082021	0.00140204	0.00420612	13	59	0.00416932	2.132	5.62	5.36	6.72	6.9	2.256	1	1	1	1	1	1	1	1.89	1	9606		Homo sapiens		UBB	TRAF2	USP18
R-HSA-5663202	Diseases of signal transduction by growth factor receptors and second messengers	10	498	0.0326772	0.00152921	0.00458763	107	478	0.0337785	1.374	2.082	1.922	1.98	2.121	1.608	1	1.244	1	1	1	1	1	1.829	1	9606		Homo sapiens		RNF213	UBB	STAT1	MYC	GRB2
R-HSA-6785807	Interleukin-4 and Interleukin-13 signaling	6	211	0.0138451	0.00263637	0.00668185	7	47	0.00332132	1.37667	1.91333	1.572	1.83667	2.06333	1.81333	1	1.40667	1	1	1	1	1	1.34333	1	9606		Homo sapiens		STAT1	MYC	FOS
R-HSA-5683057	MAPK family signaling cascades	8	380	0.0249344	0.00342654	0.00685308	11	122	0.0086213	1.2125	1.34125	1.33875	1.45	1.39375	1.42625	1	1.305	1	1	1	1	1	2.00625	1	9606		Homo sapiens		ZBP1	UBB	MYC	GRB2
R-HSA-983169	Class I MHC mediated antigen processing & presentation	9	479	0.0314304	0.00407233	0.00814467	16	48	0.00339199	1.64222	3.14556	2.81222	2.99	3.36333	1.36	1	1	1	1	1	1	1	1.38333	1	9606		Homo sapiens		HERC5	RNF213	UBB	DTX3L	TAP1	UBE2L6	HERC6
R-HSA-1280218	Adaptive Immune System	14	1012	0.0664042	0.00583703	0.0116741	41	265	0.0187266	1.50786	2.75064	2.58143	2.79714	3.08	1.46286	1.08214	1	1	1	1	1	1	1.34571	1	9606		Homo sapiens		HERC5	IFITM3	C3	CD274	KLRK1	RNF213	UBB	DTX3L	TAP1	GRB2	UBE2L6	HERC6
R-HSA-446652	Interleukin-1 family signaling	5	183	0.0120079	0.00703252	0.014065	13	92	0.00650131	2.132	5.62	5.36	6.72	6.9	2.256	1	1	1	1	1	1	1	1.89	1	9606		Homo sapiens		UBB	TRAF2	USP18
R-HSA-157118	Signaling by NOTCH	6	259	0.0169948	0.00704424	0.0140885	18	154	0.0108826	1.18833	1.45667	1.38667	1.41833	1.53167	1.57667	1	1.40667	1	1	1	1	1	1.91833	1	9606		Homo sapiens		UBB	STAT1	MYC
R-HSA-9006934	Signaling by Receptor Tyrosine Kinases	10	623	0.0408793	0.0073897	0.0147794	169	746	0.0527171	1.492	2.174	2.0376	2.22	2.434	1.784	1	1.122	1	1	1	1	1	1.587	1	9606		Homo sapiens		CD274	UBB	STAT1	MYC	GRB2	FOS
R-HSA-1643685	Disease	26	2596	0.170341	0.0136391	0.0224654	181	1787	0.126281	1.96423	4.58808	4.42346	4.64423	5.08692	2.18192	1.09885	1.13769	1	1	1	1	1	1.42077	1	9606		Homo sapiens		ZBP1	DDX58	STAT1	STAT2	EIF2AK2	TRAF2	ISG15	PARP9	PML	IFIH1	PARP10	C3	RNF213	UBB	MYC	IRF7	TRIM25	GRB2	CCR5	ADA
R-HSA-3700989	Transcriptional Regulation by TP53	8	484	0.0317585	0.0137497	0.0224654	16	259	0.0183026	1	1.47625	1.1295	1.22625	1.52	1	1	1	1	1	1	1	1	1.575	1	9606		Homo sapiens		UBB	FOS	BID	PML
R-HSA-73894	DNA Repair	6	381	0.025	0.0382996	0.0382996	66	339	0.0239559	1.815	5.345	5.58	4.895	5.85667	2.13167	1	1	1	1	1	1	1	1.575	1	9606		Homo sapiens		UBB	TRIM25	UBE2L6	ISG15
[truncated: 25 more columns]
